# Supplementary material for: (E)-3-(4-Chloro­phen­yl)-2-phenyl­prop-2-enoic acid
Source: Acta Crystallogr Sect E Struct Rep Online. 2009 Jun 13;65(Pt 7):o1562. doi: 10.1107/S1600536809021904 (PMC2969502; doi:10.1107/S1600536809021904)
Supplement: Supplementary file 2 [file e-65-o1562-Isup2.hkl]

#
# h,k,l, Fc-squared, Fo-squared, sigma(Fo-squared) and status flag
#
data_I
_shelx_title ' COLORLESS BLOCK'
_shelx_refln_list_code          4
_shelx_F_calc_maximum      176.94
_exptl_crystal_F_000       536.00
_reflns_d_resolution_high  0.7686
 
loop_
 _symmetry_equiv_pos_as_xyz
 'x, y, z'
 '-x+1/2, y+1/2, -z+1/2'
 '-x, -y, -z'
 'x-1/2, -y-1/2, z-1/2'
 
_cell_length_a    14.4050
_cell_length_b     5.7330
_cell_length_c    15.4160
_cell_angle_alpha  90.000
_cell_angle_beta  100.720
_cell_angle_gamma  90.000
 
_shelx_F_squared_multiplier     1.000
 
loop_
 _refln_index_h
 _refln_index_k
 _refln_index_l
 _refln_F_squared_calc
 _refln_F_squared_meas
 _refln_F_squared_sigma
 _refln_observed_status
   4   0   0      255.54      277.83     11.44 o
   6   0   0      748.07      745.31     25.55 o
   8   0   0        0.53       14.22     11.09 o
  10   0   0      187.18      188.47     12.72 o
  12   0   0       49.43       43.42     11.74 o
  14   0   0      235.78      271.45     25.76 o
  16   0   0       13.33        3.27     15.12 o
  18   0   0       35.39       24.73     50.45 o
   1   1   0        2.31        4.06      1.60 o
   2   1   0      232.74      224.65      4.38 o
   3   1   0      157.36      159.98      4.07 o
   4   1   0       30.65       25.10      2.19 o
   5   1   0       96.22      108.75      4.49 o
   6   1   0     1257.86     1181.80     23.20 o
   7   1   0      354.47      376.45     11.16 o
   8   1   0        5.26        5.32      6.65 o
   9   1   0       36.49       29.73      8.34 o
  10   1   0      256.39      281.39     14.22 o
  11   1   0      211.50      218.22     17.56 o
  12   1   0      862.99      932.72     26.50 o
  13   1   0      189.36      188.73     21.31 o
  14   1   0      851.30      980.57     34.06 o
  15   1   0       30.81       29.75     13.22 o
  16   1   0       24.15       17.66     11.54 o
  17   1   0        2.89      -10.72     41.96 o
  18   1   0        0.65       55.48     28.08 o
   0   2   0     5405.35     4787.35    105.82 o
   1   2   0     1380.41     1336.48     22.51 o
   2   2   0     3269.10     2999.56     50.92 o
   3   2   0       97.92      104.73      4.70 o
   4   2   0     1027.52     1043.13     17.99 o
   5   2   0        4.88       -1.75      4.70 o
   6   2   0      117.20      106.93      6.57 o
   7   2   0        6.04        3.67      4.88 o
   8   2   0      685.44      717.23     15.67 o
   9   2   0        6.89       -3.11      6.01 o
  10   2   0       13.03        1.80      8.53 o
  11   2   0      204.58      213.72     12.67 o
  12   2   0       84.19       99.07     10.50 o
  13   2   0       29.20       49.67     11.43 o
  14   2   0        1.96        1.20     19.39 o
  15   2   0        5.84       32.55     31.80 o
  16   2   0       28.05       77.23     26.37 o
  17   2   0        1.47        1.88     31.12 o
   1   3   0        1.29       -4.98      4.18 o
   2   3   0      291.08      267.82      7.81 o
   3   3   0      112.54      119.59      6.94 o
   4   3   0      364.01      316.05      8.54 o
   5   3   0        5.76        3.54      5.17 o
   6   3   0      403.06      416.04     11.73 o
   7   3   0        6.19        9.92      7.93 o
   8   3   0        9.66       21.00      8.28 o
   9   3   0      188.91      190.66     10.93 o
  10   3   0       48.61       36.50      7.92 o
  11   3   0       10.15       12.74     14.23 o
  12   3   0      122.84      101.37     14.78 o
  13   3   0       29.65       36.16     18.74 o
  14   3   0      134.41      151.05     36.06 o
  15   3   0        4.65      -11.39     19.06 o
  16   3   0      180.24      159.77     27.84 o
   0   4   0      635.95      661.39     24.85 o
   1   4   0       74.45       75.74      7.23 o
   2   4   0      788.33      765.09     16.91 o
   3   4   0      162.54      167.70      8.89 o
   4   4   0       86.77       90.06      7.70 o
   5   4   0        6.84        8.59      4.99 o
   6   4   0       15.91        8.45      8.08 o
   7   4   0       51.91       52.86      9.18 o
   8   4   0      224.82      249.63     13.37 o
   9   4   0       15.22       29.17     10.16 o
  10   4   0       44.40       56.57     13.49 o
  11   4   0        3.57       24.40     11.71 o
  12   4   0      261.76      270.93     28.17 o
  13   4   0        6.98        1.07     18.23 o
  14   4   0       48.50       31.06     22.82 o
  15   4   0       34.62       87.13     30.59 o
   1   5   0       12.37        5.91      7.24 o
   2   5   0      782.38      838.16     22.59 o
   3   5   0       42.92       41.18      9.12 o
   4   5   0       15.86       13.13      8.74 o
   5   5   0       18.63       18.30     14.50 o
   6   5   0       76.69       76.47      8.58 o
   7   5   0        6.43        9.25     10.13 o
   8   5   0        9.00       -0.48     15.17 o
   9   5   0       44.30        0.97     10.63 o
  10   5   0       16.60        5.04     17.75 o
  11   5   0       18.27       40.00     20.26 o
  12   5   0       40.04       40.12     25.71 o
  13   5   0       30.88       27.93     24.90 o
   0   6   0     2290.13     2699.68    120.49 o
   1   6   0       16.87       18.75     13.32 o
   2   6   0       12.24       13.02     13.16 o
   3   6   0       33.09       10.90     13.89 o
   4   6   0       19.50       14.72     14.27 o
   5   6   0       80.08       88.38     14.41 o
   6   6   0       34.70       37.01     17.87 o
   7   6   0       12.95       21.22     11.93 o
   8   6   0        4.55       21.47     21.16 o
   9   6   0        5.87      -28.55     19.04 o
  10   6   0       71.19       80.42     27.90 o
   1   7   0        3.84        0.93     18.33 o
   2   7   0        5.55       18.02     20.86 o
   3   7   0        6.64       -5.21     23.89 o
   4   7   0        2.20       22.15     23.36 o
   5   7   0       27.77        3.78     26.15 o
   6   7   0       88.37       67.93     26.95 o
 -17   0   1        8.97       -3.93     17.75 o
 -15   0   1      282.85      293.41     29.27 o
 -13   0   1     1560.36     1739.33     71.27 o
 -11   0   1      732.65      763.71     32.09 o
  -9   0   1       65.88       64.89      8.48 o
  -7   0   1      944.56     1020.20     33.77 o
  -5   0   1     1103.31     1004.01     32.95 o
  -3   0   1       31.06       23.57     13.56 o
  -1   0   1       44.33        0.00      3.91 o
   3   0   1      930.10      878.29     30.82 o
   5   0   1     2570.23     2507.04     74.90 o
   7   0   1     1463.40     1279.63     38.37 o
   9   0   1      818.01      864.01     26.51 o
  11   0   1       98.68       97.22     11.40 o
  13   0   1       23.86       26.00     10.86 o
  15   0   1       49.24       61.96     15.36 o
  17   0   1      252.36      248.03     57.65 o
 -18   1   1        2.19       28.56     41.16 o
 -17   1   1        0.45        3.87     24.07 o
 -16   1   1       52.04       43.29     21.03 o
 -15   1   1       12.75        9.52     11.30 o
 -14   1   1       79.30       86.71     11.93 o
 -13   1   1      133.16      123.35     12.06 o
 -12   1   1      251.04      238.01     14.16 o
 -11   1   1      503.99      493.60     17.46 o
 -10   1   1      766.01      785.99     22.77 o
  -9   1   1      659.58      627.19     17.61 o
  -8   1   1        0.05       -7.65      5.10 o
  -7   1   1     1837.18     1875.09     41.97 o
  -6   1   1     1950.67     2105.99     49.88 o
  -5   1   1      828.62      772.59     17.21 o
  -4   1   1      142.32      132.68      6.08 o
  -3   1   1     2854.66     2692.56     45.50 o
  -2   1   1     7141.84     6764.94    101.49 o
  -1   1   1       46.41       47.12      6.40 o
   0   1   1       12.53        4.07      3.78 o
   1   1   1     1303.15     1156.83     53.65 o
   2   1   1      280.65      261.42      6.38 o
   3   1   1     5544.02     5168.47     79.62 o
   4   1   1      390.36      387.03      8.61 o
   5   1   1     2039.58     1965.91     35.05 o
   6   1   1        4.66        4.06      3.02 o
   7   1   1      441.98      475.37     11.42 o
   8   1   1        0.14        3.11      4.22 o
   9   1   1      792.50      812.62     18.79 o
  10   1   1      315.68      329.93     10.54 o
  11   1   1      111.02      103.26      9.22 o
  12   1   1      293.22      307.83     11.67 o
  13   1   1       15.91       23.16      8.65 o
  14   1   1        1.06        2.08      6.00 o
  15   1   1        0.16        6.56     13.31 o
  16   1   1       25.21       -1.63     13.10 o
  17   1   1       71.30       51.61     29.09 o
 -17   2   1        0.01      -38.73     33.00 o
 -16   2   1        3.26        7.50     14.74 o
 -15   2   1       38.25       42.74     15.07 o
 -14   2   1        6.44       11.94      8.26 o
 -13   2   1       89.57       92.85      9.40 o
 -12   2   1       11.68        2.97      8.66 o
 -11   2   1      224.21      230.76     12.32 o
 -10   2   1      127.50      128.72     19.16 o
  -9   2   1      430.44      425.35     18.00 o
  -8   2   1        0.58       -4.97      5.22 o
  -7   2   1        3.64        1.47      4.86 o
  -6   2   1      467.69      504.24     18.69 o
  -5   2   1     3043.78     3180.75     55.09 o
  -4   2   1     1533.18     1638.15     27.70 o
  -3   2   1       40.37       59.47      3.66 o
  -2   2   1       55.21       54.83      3.43 o
  -1   2   1      254.67      261.29      6.49 o
   0   2   1       56.37       54.63      3.35 o
   1   2   1      279.96      294.83      7.03 o
   2   2   1       16.53       14.70      3.54 o
   3   2   1     3784.84     3678.79     63.79 o
   4   2   1     1502.77     1588.25     27.17 o
   5   2   1     1793.32     1751.68     32.80 o
   6   2   1      356.32      383.76     11.59 o
   7   2   1      436.92      406.16     10.28 o
   8   2   1      575.23      561.64     16.02 o
   9   2   1     1111.24     1163.36     23.29 o
  10   2   1       43.19       39.27      7.36 o
  11   2   1       47.15       50.16      9.10 o
  12   2   1      116.10      109.58     12.01 o
  13   2   1       96.17       80.52     12.76 o
  14   2   1        2.85       16.56     25.04 o
  15   2   1       76.16       67.31     21.71 o
  16   2   1        3.94      -22.12     18.67 o
  17   2   1      110.41      120.88     34.83 o
 -16   3   1       35.75       51.57     26.63 o
 -15   3   1        4.66        0.13     31.10 o
 -14   3   1        0.45       18.07     24.57 o
 -13   3   1        2.86       14.26     13.01 o
 -12   3   1        0.61        5.55     14.68 o
 -11   3   1      347.75      332.20     15.06 o
 -10   3   1       19.58       11.21      8.18 o
  -9   3   1      140.86      140.12     11.32 o
  -8   3   1       18.26       17.65      9.38 o
  -7   3   1     1427.27     1506.64     32.38 o
  -6   3   1        8.87        5.09      6.48 o
  -5   3   1     1255.73     1289.29     22.64 o
  -4   3   1       87.20       91.97      7.08 o
  -3   3   1       59.59       59.66      5.29 o
  -2   3   1      138.28      144.85      6.71 o
  -1   3   1       52.51       49.82      4.90 o
   0   3   1        9.62       -2.62      4.50 o
   1   3   1       18.00        7.46      4.66 o
   2   3   1       50.04       43.96      4.96 o
   3   3   1     4223.42     4517.01     67.56 o
   4   3   1       48.93       49.98      7.01 o
   5   3   1       38.07       59.50      6.78 o
   6   3   1      246.10      273.25      9.94 o
   7   3   1       50.48       48.63      8.03 o
   8   3   1       22.52       25.81      8.83 o
   9   3   1      314.09      304.15     13.70 o
  10   3   1       15.81       33.63     11.07 o
  11   3   1        0.11        4.12     11.07 o
  12   3   1       16.54       -8.50     17.70 o
  13   3   1      105.00      147.01     15.99 o
  14   3   1       19.61       14.78     18.40 o
  15   3   1        0.02        1.74     26.32 o
  16   3   1        4.24       25.24     23.08 o
 -15   4   1        1.31       11.60     37.35 o
 -14   4   1        0.64      -15.94     22.39 o
 -13   4   1       31.90       43.58     17.46 o
 -12   4   1       47.43       39.05     14.56 o
 -11   4   1      209.62      205.31     17.59 o
 -10   4   1       81.96       66.89     13.11 o
  -9   4   1      207.45      200.40     13.91 o
  -8   4   1      208.74      218.91     14.57 o
  -7   4   1       71.68       71.92      9.81 o
  -6   4   1       58.44       53.81      8.83 o
  -5   4   1      418.66      429.35     12.58 o
  -4   4   1       12.89       21.36      6.41 o
  -3   4   1       41.79       37.10      7.94 o
  -2   4   1        2.91        3.78      6.02 o
  -1   4   1      362.25      362.07     18.47 o
   0   4   1      140.10      139.39      8.62 o
   1   4   1       20.63       32.79      7.31 o
   2   4   1        3.16        1.17      6.48 o
   3   4   1      272.53      274.12     13.53 o
   4   4   1      102.05      104.33      8.18 o
   5   4   1      762.56      803.40     19.14 o
   6   4   1        0.78       -0.29      8.21 o
   7   4   1      246.16      251.99     12.67 o
   8   4   1       36.53       23.05     12.18 o
   9   4   1      448.77      418.89     18.72 o
  10   4   1        8.02       10.09     18.86 o
  11   4   1       60.17       30.66     16.43 o
  12   4   1       34.85       31.04     14.18 o
  13   4   1       40.52       39.00     20.18 o
  14   4   1        0.57        6.38     25.33 o
  15   4   1      105.67      108.77     29.45 o
 -13   5   1        1.02       -9.73     27.31 o
 -12   5   1        0.43       -9.84     24.85 o
 -11   5   1      142.23      158.65     22.79 o
 -10   5   1       38.27       24.87     16.00 o
  -9   5   1      183.97      199.66     26.63 o
  -8   5   1       10.65       17.58     11.27 o
  -7   5   1      128.12      136.65     13.51 o
  -6   5   1       24.52        8.12      7.95 o
  -5   5   1       67.13       51.09      8.58 o
  -4   5   1       57.80       77.01     10.34 o
  -3   5   1      144.25      153.33     10.71 o
  -2   5   1      305.20      280.73     13.31 o
  -1   5   1       11.17       16.71      8.07 o
   0   5   1        6.22        5.67      8.28 o
   1   5   1      605.69      654.41     19.03 o
   2   5   1       22.52       30.83     12.10 o
   3   5   1      468.20      525.62     17.31 o
   4   5   1        4.04        5.86      8.31 o
   5   5   1       50.73       73.13      8.79 o
   6   5   1        3.25       -2.46     14.93 o
   7   5   1       64.02       50.51     11.57 o
   8   5   1        0.81       15.17     14.61 o
   9   5   1       11.38      -12.42     14.48 o
  10   5   1      104.62       72.83     19.50 o
  11   5   1       70.08      113.73     21.23 o
  12   5   1        0.15        8.07     19.94 o
  13   5   1       23.63       19.28     30.47 o
 -10   6   1        5.24      -16.90     33.70 o
  -9   6   1        9.47        8.57     28.75 o
  -8   6   1       10.17       -1.24     20.78 o
  -7   6   1       38.84       53.55     20.12 o
  -6   6   1        1.91        5.12     12.12 o
  -5   6   1      122.93       99.76     15.90 o
  -4   6   1        0.96       13.83     14.44 o
  -3   6   1       91.79      127.78     15.65 o
  -2   6   1      161.17      173.40     16.64 o
  -1   6   1        0.31       -5.53     13.22 o
   0   6   1       84.15      105.92     13.60 o
   1   6   1       19.94       19.53     11.90 o
   2   6   1       59.60       73.08     14.15 o
   3   6   1        4.50       21.93     13.62 o
   4   6   1       30.24       22.03     13.90 o
   5   6   1      135.91      111.45     15.86 o
   6   6   1        6.25        8.77     20.90 o
   7   6   1      161.97      165.71     21.33 o
   8   6   1        9.13       -6.89     23.16 o
   9   6   1       45.43       59.20     26.31 o
  10   6   1       18.18       56.06     35.00 o
  -6   7   1       15.51       -1.28     20.79 o
  -5   7   1       15.90       13.49     22.22 o
  -4   7   1       12.66       30.15     20.81 o
  -3   7   1       31.81       14.63     21.40 o
  -2   7   1        0.72       16.35     20.89 o
  -1   7   1        2.68      -18.30     23.04 o
   0   7   1       60.81       21.38     21.35 o
   1   7   1       75.27       70.65     20.05 o
   2   7   1        2.95       -8.68     19.24 o
   3   7   1      127.50       91.21     20.94 o
   4   7   1        0.07       15.41     21.45 o
   5   7   1       33.03       46.91     24.89 o
   6   7   1        3.66       25.97     28.14 o
 -18   0   2       33.62        4.65     47.37 o
 -16   0   2      757.41      828.47    120.64 o
 -14   0   2       54.73       38.78     16.37 o
 -12   0   2       26.13       11.67     13.63 o
 -10   0   2        2.00       -3.05      9.36 o
  -8   0   2       36.21       32.60     11.25 o
  -6   0   2      237.47      233.26     13.78 o
  -4   0   2     7030.97     6645.39    203.52 o
   2   0   2      695.97      679.91     35.74 o
   4   0   2     6324.66     5939.51    164.00 o
   6   0   2       79.51       99.99      6.03 o
   8   0   2        6.50       -0.62      9.69 o
  10   0   2      380.39      411.59     18.17 o
  12   0   2     1565.88     1674.25     58.37 o
  14   0   2       12.33       24.29     30.58 o
  16   0   2        0.95       27.12     26.47 o
 -18   1   2        9.13       23.12     30.84 o
 -17   1   2       83.75       63.13     17.57 o
 -16   1   2        4.02       -7.79     12.40 o
 -15   1   2      125.85      134.80     21.92 o
 -14   1   2       32.50       33.54     11.18 o
 -13   1   2        6.96       -1.20     11.54 o
 -12   1   2        0.08      -10.72      9.34 o
 -11   1   2       17.20       17.01      9.60 o
 -10   1   2     1023.47     1047.36     27.50 o
  -9   1   2       92.99      120.79      8.80 o
  -8   1   2      285.65      272.87     10.38 o
  -7   1   2       43.90       56.01      5.37 o
  -6   1   2       41.92       49.18      5.67 o
  -5   1   2      787.58      818.78     17.73 o
  -4   1   2    11968.73    11288.03    186.31 o
  -3   1   2     6802.01     6601.71    107.24 o
  -2   1   2    19864.28    18185.57    336.41 o
  -1   1   2     7566.85     6869.85    100.38 o
   0   1   2        6.06       15.84      2.09 o
   1   1   2     1174.29     1122.41     17.50 o
   2   1   2       13.77       13.12      1.78 o
   3   1   2       12.87       12.30      2.04 o
   4   1   2        1.03        0.98      2.62 o
   5   1   2       36.54       41.97      3.22 o
   6   1   2        0.45        0.11      2.88 o
   7   1   2      835.21      903.31     18.01 o
   8   1   2       90.81       91.59      6.34 o
   9   1   2      420.80      443.10     10.91 o
  10   1   2      863.90      893.74     28.60 o
  11   1   2        1.22        0.69      7.24 o
  12   1   2       81.85       85.69     14.65 o
  13   1   2        3.67        2.62      9.23 o
  14   1   2        1.77       -8.99     10.29 o
  15   1   2        2.52       15.82     18.05 o
  16   1   2       33.04       44.59     23.82 o
  17   1   2        0.02        5.78     54.99 o
 -17   2   2        8.59       -3.94     25.90 o
 -16   2   2      127.81      114.91     20.45 o
 -15   2   2        2.37       -3.86     28.14 o
 -14   2   2      150.68      143.75     16.47 o
 -13   2   2       12.56        6.35      8.41 o
 -12   2   2       26.15       29.11      7.60 o
 -11   2   2       57.81       47.46      8.75 o
 -10   2   2       20.70       13.68      8.81 o
  -9   2   2      222.86      226.41     11.71 o
  -8   2   2      440.92      453.78     10.33 o
  -7   2   2        5.26        9.20      6.17 o
  -6   2   2      544.78      508.84     14.33 o
  -5   2   2       45.40       56.62      6.42 o
  -4   2   2     1627.71     1576.35     27.88 o
  -3   2   2      741.35      715.67     13.54 o
  -1   2   2      151.03      172.51      5.17 o
   0   2   2      235.59      221.40      5.42 o
   1   2   2       21.57       21.77      3.03 o
   2   2   2       45.08       40.13      4.59 o
   3   2   2      411.17      441.05      9.15 o
   4   2   2      400.38      388.35     10.44 o
   5   2   2       19.22       18.54      3.17 o
   6   2   2      454.47      462.01     11.22 o
   7   2   2      142.73      136.16     11.77 o
   8   2   2       42.04       30.99      5.29 o
   9   2   2        0.05      -10.53      7.02 o
  10   2   2     1549.21     1658.03     39.74 o
  11   2   2       25.86       19.41      6.44 o
  12   2   2      124.00      127.42     15.42 o
  13   2   2       10.13        0.51     14.38 o
  14   2   2       75.38       94.60     14.79 o
  15   2   2       39.38       28.52     19.26 o
  16   2   2       15.91       34.38     24.48 o
  17   2   2       16.91       -5.63     30.80 o
 -17   3   2        6.13      -11.78     49.70 o
 -16   3   2        2.08       -5.73     23.34 o
 -15   3   2        3.03        6.92     23.78 o
 -14   3   2       13.02       33.16     16.22 o
 -13   3   2        7.16        5.04     16.11 o
 -12   3   2       18.84       32.97     13.03 o
 -11   3   2        3.71        7.97      9.51 o
 -10   3   2      157.11      147.82     11.04 o
  -9   3   2       59.67       45.00      8.83 o
  -8   3   2        9.49       -7.56      6.59 o
  -7   3   2       28.64       25.17      6.97 o
  -6   3   2        6.66       11.32      5.66 o
  -5   3   2       73.97       73.92      6.55 o
  -4   3   2      308.62      272.54     11.84 o
  -3   3   2        0.59        1.10      4.89 o
  -2   3   2     2965.93     2977.43     45.35 o
  -1   3   2       65.55       66.60      6.12 o
   0   3   2      762.48      709.24     14.18 o
   1   3   2        2.30       -3.75      4.72 o
   2   3   2     2330.09     2483.33     38.77 o
   3   3   2       67.32       56.93      6.01 o
   4   3   2       90.33       90.36      5.53 o
   5   3   2       19.89       24.66      5.82 o
   6   3   2      303.58      319.94     10.63 o
   7   3   2       28.88       32.09      6.73 o
   8   3   2     1213.57     1385.86     52.64 o
   9   3   2        0.68        8.06      7.43 o
  10   3   2        5.64      -11.98      7.99 o
  11   3   2        2.71        0.87     10.36 o
  12   3   2       11.94       -7.67     11.18 o
  13   3   2       30.31       20.95     15.64 o
  14   3   2        0.00        9.98     18.85 o
  15   3   2       21.09        3.75     24.67 o
  16   3   2       35.47        4.67     34.25 o
 -15   4   2       30.01       10.88     24.06 o
 -14   4   2       99.58       78.65     22.73 o
 -13   4   2        2.20      -11.58     11.53 o
 -12   4   2       24.86       20.53     14.58 o
 -11   4   2      186.63      163.45     17.62 o
 -10   4   2       59.60       63.04     12.92 o
  -9   4   2      123.23       91.65     10.78 o
  -8   4   2      379.28      381.51     17.02 o
  -7   4   2        3.27       11.39      7.99 o
  -6   4   2      386.11      416.98     15.76 o
  -5   4   2       28.78       19.66      7.58 o
  -4   4   2      660.57      727.99     21.73 o
  -3   4   2      500.10      517.72     14.07 o
  -2   4   2       99.98      109.25     15.08 o
  -1   4   2      125.56      128.65      9.54 o
   0   4   2        3.20       11.00      6.19 o
   1   4   2        1.07        1.51      5.95 o
   2   4   2       74.42       75.96      7.58 o
   3   4   2       43.97       58.76      7.52 o
   4   4   2       15.93       11.35      7.01 o
   5   4   2       30.42       20.74      6.75 o
   6   4   2       14.91       12.70     10.02 o
   7   4   2      123.94      137.47     10.03 o
   8   4   2      254.00      258.40     13.78 o
   9   4   2       46.52       66.94     12.24 o
  10   4   2      348.69      357.95     18.66 o
  11   4   2       30.68       54.55     13.24 o
  12   4   2      229.11      259.23     20.07 o
  13   4   2       67.64       89.83     24.98 o
  14   4   2       51.00       24.51     22.59 o
  15   4   2       30.55       -0.64     41.11 o
 -13   5   2        2.83      -28.10     31.00 o
 -12   5   2       15.12       -4.28     22.35 o
 -11   5   2       11.23       26.58     20.71 o
 -10   5   2       84.57       75.78     17.08 o
  -9   5   2       20.10       15.39     14.68 o
  -8   5   2       13.27       23.56     14.27 o
  -7   5   2        2.03       11.29     14.02 o
  -6   5   2        0.23        1.71     13.16 o
  -5   5   2      132.49      132.13     10.77 o
  -4   5   2        5.24       -2.71      7.50 o
  -3   5   2      634.38      629.11     19.77 o
  -2   5   2     2116.28     2377.36     49.41 o
  -1   5   2      368.87      373.99     13.65 o
   0   5   2       25.06       27.07      7.76 o
   1   5   2      163.38      161.95     11.04 o
   2   5   2      370.85      380.40     15.76 o
   3   5   2        9.89        0.32      8.51 o
   4   5   2      116.02      106.09     12.60 o
   5   5   2        1.28       -5.81      7.79 o
   6   5   2       23.23       34.34      8.02 o
   7   5   2       78.60       79.44     14.42 o
   8   5   2      111.79       92.73     16.25 o
   9   5   2      136.33      127.45     21.51 o
  10   5   2       58.13       44.65     17.59 o
  11   5   2       24.80        7.16     21.20 o
  12   5   2       23.71       56.05     24.68 o
  13   5   2       16.50       22.99     30.31 o
 -11   6   2        0.00      -95.47     63.65 o
 -10   6   2        0.96      -35.91     25.76 o
  -9   6   2        1.60      -33.41     22.27 o
  -8   6   2       20.22        5.15     23.87 o
  -7   6   2       16.00       23.50     19.28 o
  -6   6   2       71.10       66.82     18.69 o
  -5   6   2       28.68       23.16     13.69 o
  -4   6   2      244.67      254.76     18.48 o
  -3   6   2        4.79        9.09     14.14 o
  -2   6   2       24.67       27.19     17.73 o
  -1   6   2        1.99       -6.80     13.66 o
   0   6   2       19.88       14.35     13.89 o
   1   6   2       81.99       73.78     13.85 o
   2   6   2       14.99       17.37     26.13 o
   3   6   2       42.10       13.35     14.63 o
   4   6   2      163.24      162.65     17.70 o
   5   6   2        3.09       -1.84     14.08 o
   6   6   2        4.78       17.06     17.26 o
   7   6   2       43.43       37.50     17.56 o
   8   6   2        4.19       24.65     30.55 o
   9   6   2        0.60      -35.89     32.15 o
  10   6   2       15.92        8.10     32.05 o
  -6   7   2        7.16       20.33     31.59 o
  -5   7   2       18.07       -9.47     27.03 o
  -4   7   2      315.86      322.22     30.91 o
  -3   7   2       18.17        2.95     22.50 o
  -2   7   2       72.66       94.44     23.36 o
  -1   7   2        0.24       16.35     18.67 o
   0   7   2       36.65       44.19     17.94 o
   1   7   2        5.90       29.79     18.61 o
   2   7   2        3.12        7.04     35.56 o
   3   7   2        1.36       -2.25     22.66 o
   4   7   2        0.55       16.18     20.75 o
   5   7   2        5.51       12.36     24.47 o
 -17   0   3      371.29      404.01     59.41 o
 -15   0   3       29.71       31.27     20.58 o
 -13   0   3        4.39       20.27     14.65 o
 -11   0   3      571.92      591.08     34.50 o
  -9   0   3     1245.88     1314.68     42.12 o
  -7   0   3     1964.58     1847.70     62.53 o
  -5   0   3       21.48       25.78      5.26 o
  -3   0   3     4334.27     4175.29    119.95 o
  -1   0   3     4984.02     4434.28    211.31 o
   1   0   3    31306.46    29365.40   1448.12 o
   5   0   3     3121.81     3255.21     90.21 o
   7   0   3      386.71      476.96     22.25 o
   9   0   3        3.93        9.21      7.48 o
  11   0   3       20.98        4.92     10.48 o
  13   0   3       16.62        5.03     15.03 o
  15   0   3       15.93       13.59     22.02 o
  17   0   3        0.08      -39.34     31.79 o
 -18   1   3       28.86       32.21     28.76 o
 -17   1   3        3.65        2.49     16.33 o
 -16   1   3       41.19       39.04     13.60 o
 -15   1   3      338.78      357.25     29.12 o
 -14   1   3        2.32        7.98     12.65 o
 -13   1   3      203.14      207.33     15.04 o
 -12   1   3        1.87       -8.40     11.33 o
 -11   1   3      622.52      606.24     21.60 o
 -10   1   3       43.49       48.01      8.96 o
  -9   1   3      337.93      377.60     13.62 o
  -8   1   3       20.74       24.85      6.21 o
  -7   1   3        4.01        5.72      6.03 o
  -6   1   3     1823.32     1970.73     40.48 o
  -5   1   3      314.48      327.50     12.97 o
  -4   1   3      629.01      650.36     13.76 o
  -3   1   3     1600.95     1557.86     24.06 o
  -2   1   3     1915.86     1845.80     28.70 o
  -1   1   3        1.14        3.60      1.94 o
   0   1   3     1287.15     1229.51     18.57 o
   1   1   3      802.45      748.45     11.60 o
   2   1   3       45.47       43.98      2.37 o
   3   1   3     1153.22     1072.65     18.92 o
   4   1   3      233.86      222.06      5.56 o
   5   1   3     2705.30     2591.32     48.47 o
   6   1   3        0.92        0.43      3.63 o
   7   1   3     1084.25     1102.09     33.32 o
   8   1   3        6.02       -3.04      8.61 o
   9   1   3       98.76       91.01      6.80 o
  10   1   3       56.55       48.84      7.45 o
  11   1   3      165.25      164.35     11.94 o
  12   1   3       12.13       11.75      9.08 o
  13   1   3      820.64      904.30     46.65 o
  14   1   3      141.74      130.87     12.69 o
  15   1   3       86.53       97.00     16.35 o
  16   1   3        1.19        1.54     23.44 o
  17   1   3       20.03       59.02     44.43 o
 -18   2   3        0.33       19.74     56.87 o
 -17   2   3       11.35       24.00     26.28 o
 -16   2   3        1.28      -39.95     26.63 o
 -15   2   3      106.46       92.15     21.80 o
 -14   2   3        4.73        0.46      9.44 o
 -13   2   3      419.89      453.73     18.64 o
 -12   2   3       22.10       14.60      7.54 o
 -11   2   3       29.16       37.04      6.71 o
 -10   2   3      258.13      269.78     14.31 o
  -9   2   3      690.69      669.04     17.49 o
  -8   2   3      266.92      286.36     10.70 o
  -7   2   3      934.08      920.56     16.76 o
  -6   2   3     1614.51     1717.23     28.01 o
  -5   2   3     2112.39     2259.99     36.06 o
  -4   2   3       48.75       47.51      4.16 o
  -3   2   3     1139.42     1168.55     19.88 o
  -2   2   3      109.54      117.21      4.73 o
  -1   2   3     2244.78     2071.77     33.44 o
   0   2   3      120.02      122.25      4.63 o
   1   2   3     2930.47     2774.33     44.81 o
   2   2   3     1628.18     1680.64     24.06 o
   3   2   3      763.12      691.02     13.30 o
   4   2   3      275.20      252.30      7.14 o
   5   2   3      455.50      486.62     15.19 o
   6   2   3      385.53      372.34      9.49 o
   7   2   3      506.18      510.16     14.20 o
   8   2   3       12.98       12.01      4.78 o
   9   2   3       31.95       21.89      5.51 o
  10   2   3      612.18      644.52     17.79 o
  11   2   3      115.60      104.61     18.60 o
  12   2   3       61.71       37.81     11.11 o
  13   2   3        0.33       15.64     13.20 o
  14   2   3        2.67        5.45     14.62 o
  15   2   3       54.51       39.50     17.30 o
  16   2   3        0.88      -46.62     31.08 o
 -17   3   3        2.00       14.66     31.05 o
 -16   3   3        0.30       -6.44     25.76 o
 -15   3   3      229.35      222.77     26.41 o
 -14   3   3        9.90      -19.50     17.18 o
 -13   3   3       76.76       74.83     24.12 o
 -12   3   3       14.74       18.02     12.47 o
 -11   3   3      313.99      294.37     15.77 o
 -10   3   3       35.11       21.62     10.09 o
  -9   3   3       74.75       81.37     14.10 o
  -8   3   3      183.71      188.48     10.18 o
  -7   3   3      254.77      276.92     10.56 o
  -6   3   3       28.52       42.16      6.94 o
  -5   3   3       68.21       66.13      7.19 o
  -4   3   3      190.75      177.43      6.75 o
  -3   3   3     1061.28     1084.14     18.69 o
  -2   3   3       16.60       14.09      7.06 o
  -1   3   3       11.16        5.09      6.59 o
   0   3   3      143.61      142.76      8.57 o
   1   3   3     2813.46     2983.45     45.92 o
   2   3   3       75.95       82.65      6.15 o
   3   3   3        6.44       16.85      5.05 o
   4   3   3      298.11      289.51      8.91 o
   5   3   3      349.06      335.03     10.38 o
   6   3   3        7.01        5.37      5.42 o
   7   3   3      866.91      902.96     21.54 o
   8   3   3      138.56      125.65      9.84 o
   9   3   3       32.90       28.67      8.38 o
  10   3   3       57.92       46.73     16.96 o
  11   3   3        0.01        7.16      9.79 o
  12   3   3        0.12        7.18      9.43 o
  13   3   3       46.71       21.71     16.68 o
  14   3   3        5.17       33.63     20.53 o
  15   3   3      147.77      119.60     24.62 o
  16   3   3        0.32      -11.22     57.43 o
 -15   4   3       25.34        9.64     26.86 o
 -14   4   3        8.12       19.40     22.64 o
 -13   4   3      102.46       71.65     20.56 o
 -12   4   3        2.60      -20.73     13.82 o
 -11   4   3       21.00       20.91     16.32 o
 -10   4   3       43.39       46.33     17.18 o
  -9   4   3      478.91      525.43     22.41 o
  -8   4   3        0.12       -9.19      8.52 o
  -7   4   3       23.84        2.26      7.31 o
  -6   4   3       29.86       32.34      9.31 o
  -5   4   3     1067.89     1026.63     23.41 o
  -4   4   3        2.01       -8.79      5.86 o
  -3   4   3      204.53      233.30      9.85 o
  -2   4   3       14.10       19.79      6.60 o
  -1   4   3      452.40      455.14     12.78 o
   0   4   3       46.30       45.80      6.15 o
   1   4   3      973.82     1005.17     21.08 o
   2   4   3       54.41       54.94      8.70 o
   3   4   3      317.70      339.15     11.20 o
   4   4   3       50.23       50.52      7.30 o
   5   4   3       63.67       65.33      8.18 o
   6   4   3        1.60        3.27      6.70 o
   7   4   3      105.25       98.53      9.68 o
   8   4   3       95.10       78.39     10.47 o
   9   4   3       10.92       10.60      9.98 o
  10   4   3       88.56      115.32     13.34 o
  11   4   3      128.99      151.04     28.78 o
  12   4   3       44.26       38.00     18.03 o
  13   4   3        9.01       38.05     44.49 o
  14   4   3        9.80       40.78     25.00 o
 -13   5   3       85.74       57.44     28.18 o
 -12   5   3        2.30       -6.73     19.88 o
 -11   5   3      166.00      111.10     23.86 o
 -10   5   3        9.80       -8.16     26.94 o
  -9   5   3      149.67      126.44     38.03 o
  -8   5   3        6.82       34.22     15.04 o
  -7   5   3       11.02       13.34     11.45 o
  -6   5   3        7.23       15.70     11.20 o
  -5   5   3        6.71        5.78      9.94 o
  -4   5   3        1.95       17.20      8.71 o
  -3   5   3        5.54       -7.36      8.11 o
  -2   5   3      132.59      141.83     18.75 o
  -1   5   3      220.44      233.99     11.80 o
   0   5   3       11.26        4.72      8.33 o
   1   5   3        1.34        1.65      7.84 o
   2   5   3       34.24       18.39      9.57 o
   3   5   3      495.11      539.06     17.27 o
   4   5   3        1.83      -10.35      8.00 o
   5   5   3      224.70      243.09     12.61 o
   6   5   3        0.75        0.74      8.31 o
   7   5   3       28.43       29.59     11.68 o
   8   5   3        0.37        0.76     12.82 o
   9   5   3       20.43       35.94     15.80 o
  10   5   3       28.03       22.39     18.47 o
  11   5   3       12.49       14.62     25.83 o
  12   5   3        0.25      -10.48     29.33 o
 -11   6   3       19.96       89.49     50.21 o
 -10   6   3        2.14      -11.61     27.01 o
  -9   6   3      131.40      146.78     28.78 o
  -8   6   3       32.34       27.98     21.20 o
  -7   6   3      120.30      100.86     26.47 o
  -6   6   3       44.04       55.02     21.47 o
  -5   6   3       15.45       22.66     13.96 o
  -4   6   3        5.45       13.12     14.85 o
  -3   6   3       33.35       10.31     13.18 o
  -2   6   3       23.47       27.99     14.95 o
  -1   6   3      366.18      414.74     21.74 o
   0   6   3       42.71       48.82     14.65 o
   1   6   3      453.87      506.15     23.81 o
   2   6   3        1.13      -14.51     14.77 o
   3   6   3        8.96        2.90     13.13 o
   4   6   3       12.42       19.82     16.53 o
   5   6   3       24.45       33.85     14.71 o
   6   6   3       13.78        1.22     17.38 o
   7   6   3        6.96       -6.00     21.22 o
   8   6   3       10.90        8.30     18.43 o
   9   6   3        0.39       10.64     29.19 o
  10   6   3       55.84       58.56     39.26 o
  -6   7   3       39.67       50.49     31.31 o
  -5   7   3        8.54       11.72     31.44 o
  -4   7   3        0.70        6.59     28.65 o
  -3   7   3       30.84       18.15     24.40 o
  -2   7   3        4.61        3.96     22.09 o
  -1   7   3        0.82       40.23     21.35 o
   0   7   3      113.13      130.87     24.03 o
   1   7   3        0.45        1.80     14.20 o
   2   7   3       71.89       89.27     28.26 o
   3   7   3        5.75        7.97     27.83 o
   4   7   3        0.50      -27.56     19.62 o
   5   7   3       78.89       31.40     34.00 o
 -18   0   4       20.45      -10.40     30.05 o
 -16   0   4      292.66      328.96     35.42 o
 -14   0   4        2.57        3.84     22.07 o
 -12   0   4     2068.48     2334.44     67.01 o
 -10   0   4      172.88      182.83     18.74 o
  -8   0   4     1097.01     1154.83     98.93 o
  -6   0   4     1157.73     1019.16     31.50 o
  -4   0   4     5106.50     4895.69    131.83 o
  -2   0   4     5078.98     5074.78    117.86 o
   0   0   4     7761.60     7400.43    217.83 o
   2   0   4       59.50       70.93      6.65 o
   4   0   4     1522.28     1633.08     39.89 o
   6   0   4     5864.79     6105.87    188.94 o
   8   0   4      436.18      403.49     18.50 o
  10   0   4      568.88      583.76     24.56 o
  12   0   4        0.12      -10.48     13.88 o
  14   0   4        8.71        2.88     18.09 o
  16   0   4       18.92       86.26     41.87 o
 -18   1   4       69.82       33.35     27.03 o
 -17   1   4        0.17       16.32     18.29 o
 -16   1   4       19.48       31.66     17.09 o
 -15   1   4        2.25        0.26     11.81 o
 -14   1   4        0.13        3.06     12.97 o
 -13   1   4        5.90      -10.19     11.09 o
 -12   1   4      344.92      310.11     23.42 o
 -11   1   4       60.59       56.52     10.76 o
 -10   1   4      114.35      124.40      9.29 o
  -9   1   4       35.29       25.42      7.65 o
  -8   1   4     1316.09     1294.41     28.99 o
  -7   1   4      286.42      325.73     11.01 o
  -6   1   4     4464.90     4430.96     81.58 o
  -5   1   4     1930.67     1995.13     37.03 o
  -4   1   4        0.23        4.62      3.12 o
  -3   1   4        0.82        1.70      2.42 o
  -2   1   4    12552.93    11816.75    204.64 o
  -1   1   4     4154.41     3985.71     62.96 o
   0   1   4     8159.86     7740.42    121.12 o
   1   1   4      565.82      547.21     10.49 o
   2   1   4      424.29      394.29      8.31 o
   3   1   4      266.91      253.55      5.79 o
   4   1   4        1.76        4.80      2.83 o
   5   1   4       11.69       10.53      3.41 o
   6   1   4        9.44        3.19      5.40 o
   7   1   4        1.53        0.89      5.57 o
   8   1   4      629.33      647.21     22.48 o
   9   1   4      204.67      185.33      8.07 o
  10   1   4      416.01      402.71     14.10 o
  11   1   4       13.50       11.74      6.75 o
  12   1   4        0.58       -3.83      8.24 o
  13   1   4       30.57       21.52     10.06 o
  14   1   4       88.85       51.99     15.31 o
  15   1   4       12.32      -26.05     26.06 o
  16   1   4        2.27       25.38     24.62 o
  17   1   4       37.77       40.34     27.51 o
 -18   2   4      100.21      171.90     97.56 o
 -17   2   4        2.99       21.94     27.80 o
 -16   2   4       20.31       37.01     18.05 o
 -15   2   4        7.53      -11.44     12.81 o
 -14   2   4       79.58       53.54     22.55 o
 -13   2   4       12.60       12.56      7.99 o
 -12   2   4      223.75      218.59     12.63 o
 -11   2   4       48.18       55.10     10.53 o
 -10   2   4       16.80       12.68      7.33 o
  -9   2   4       25.81       24.07      7.93 o
  -8   2   4      336.44      355.39     10.88 o
  -7   2   4      164.77      152.64      7.38 o
  -6   2   4     1707.77     1715.66     26.93 o
  -5   2   4       20.74       21.07      3.73 o
  -4   2   4     1404.59     1380.80     21.53 o
  -3   2   4        9.13        5.54      4.52 o
  -2   2   4      812.45      764.72     14.32 o
  -1   2   4      426.62      446.63      8.83 o
   0   2   4      866.89      818.87     14.59 o
   1   2   4      258.02      282.20      6.48 o
   2   2   4       57.67       55.48      3.57 o
   3   2   4       33.81       31.13      3.82 o
   4   2   4      325.78      337.86     10.77 o
   5   2   4       24.97       22.54      3.91 o
   6   2   4      998.51     1015.90     17.28 o
   7   2   4       52.43       50.69      7.27 o
   8   2   4      112.80      110.32     11.80 o
   9   2   4      411.23      428.31     13.55 o
  10   2   4      360.04      364.01     15.16 o
  11   2   4      342.76      359.44     15.88 o
  12   2   4       49.16       52.64     12.83 o
  13   2   4        4.32       10.51      9.63 o
  14   2   4        3.43        2.78     33.08 o
  15   2   4       10.30      -11.67     22.56 o
  16   2   4       13.94       -6.05     22.92 o
 -17   3   4        1.23        9.67     28.91 o
 -16   3   4      129.84       97.55     29.12 o
 -15   3   4        9.09       -9.43     20.12 o
 -14   3   4      185.88      171.66     22.06 o
 -13   3   4       11.26        0.94     13.87 o
 -12   3   4      148.75      145.12     15.02 o
 -11   3   4        5.15        4.11      9.62 o
 -10   3   4       58.71       57.58     13.95 o
  -9   3   4        4.78        1.52      7.66 o
  -8   3   4      376.25      359.55     13.54 o
  -7   3   4       26.17       28.47      7.18 o
  -6   3   4      347.71      360.03     12.03 o
  -5   3   4      152.41      150.16      8.84 o
  -4   3   4      891.22      835.97     17.31 o
  -3   3   4      220.14      206.44      7.53 o
  -2   3   4       45.60       41.88      4.87 o
  -1   3   4      136.86      135.78      6.45 o
   0   3   4      371.85      396.65     11.26 o
   1   3   4       94.67      102.12      5.99 o
   2   3   4      288.70      287.07      9.86 o
   3   3   4        5.68        7.25      4.29 o
   4   3   4     1423.07     1479.58     24.46 o
   5   3   4        8.27       -0.07      5.72 o
   6   3   4       55.85       59.97      6.61 o
   7   3   4       69.88       61.45      7.31 o
   8   3   4     1186.01     1294.60     29.12 o
   9   3   4        3.94       -4.09      8.38 o
  10   3   4        4.68        3.30      7.68 o
  11   3   4       66.12       88.73     17.35 o
  12   3   4      159.28      204.53     17.11 o
  13   3   4       34.14       22.42     15.00 o
  14   3   4        4.26        0.90     20.32 o
  15   3   4        2.86       12.63     25.11 o
 -15   4   4        0.52      -20.65     20.73 o
 -14   4   4        1.70      -27.62     18.42 o
 -13   4   4       32.46       18.24     19.31 o
 -12   4   4      103.75       67.89     17.73 o
 -11   4   4       17.73       -0.75     15.23 o
 -10   4   4       70.93       60.62     12.77 o
  -9   4   4       70.60       44.48     12.25 o
  -8   4   4      341.06      328.66     16.93 o
  -7   4   4       53.65       35.47     10.14 o
  -6   4   4      850.69      918.04     23.97 o
  -5   4   4      374.30      376.16     13.39 o
  -4   4   4      410.35      380.37     12.59 o
  -3   4   4      498.45      492.98     14.46 o
  -2   4   4      994.13      981.40     20.77 o
  -1   4   4        5.75        1.94      6.44 o
   0   4   4      236.46      239.94     11.30 o
   1   4   4      117.28      116.78      8.31 o
   2   4   4       87.87       85.60      7.68 o
   3   4   4        1.04        4.46      5.66 o
   4   4   4      284.94      307.01     11.96 o
   5   4   4        0.00        2.69      7.53 o
   6   4   4       77.04       70.06      7.22 o
   7   4   4        0.25        3.51      8.67 o
   8   4   4      137.15      129.23     11.01 o
   9   4   4       22.43       14.87      9.00 o
  10   4   4       12.71       10.47     11.13 o
  11   4   4       21.32       36.71     14.18 o
  12   4   4      183.36      153.06     28.37 o
  13   4   4       41.88       12.04     22.24 o
  14   4   4        0.10       -8.99     25.75 o
 -13   5   4        2.61      -36.26     25.61 o
 -12   5   4       33.48       34.31     21.10 o
 -11   5   4        2.16       -6.67     19.88 o
 -10   5   4      172.91      122.85     20.52 o
  -9   5   4        0.54        3.48     15.63 o
  -8   5   4      128.52      121.30     19.62 o
  -7   5   4       34.62       48.37     16.13 o
  -6   5   4      234.93      262.04     19.22 o
  -5   5   4       38.46       16.67     10.08 o
  -4   5   4       37.11       32.58      9.14 o
  -3   5   4       27.97       48.58      9.65 o
  -2   5   4      876.50      900.47     27.22 o
  -1   5   4       36.71       34.52     12.80 o
   0   5   4       48.29       50.70      8.94 o
   1   5   4        4.48        0.58     13.35 o
   2   5   4      288.17      303.82     12.75 o
   3   5   4        8.95       16.90      8.80 o
   4   5   4      131.36      131.41     10.88 o
   5   5   4        2.43       -3.43      8.46 o
   6   5   4       11.20        5.39     10.35 o
   7   5   4        2.58        6.19     12.06 o
   8   5   4       69.49       35.57     14.68 o
   9   5   4        9.05        5.36     14.61 o
  10   5   4      157.95      174.88     37.34 o
  11   5   4        0.36       14.21     35.62 o
  12   5   4       10.33       15.47     28.08 o
 -10   6   4       63.11       81.76     29.44 o
  -9   6   4        3.97       10.43     27.46 o
  -8   6   4        4.89       15.20     20.11 o
  -7   6   4       40.60       -7.64     20.80 o
  -6   6   4       81.45       75.32     21.26 o
  -5   6   4      101.41       85.84     17.51 o
  -4   6   4      217.90      222.51     24.13 o
  -3   6   4       71.29       70.78     15.69 o
  -2   6   4       13.47       -7.64     15.98 o
  -1   6   4        0.07      -20.61     13.74 o
   0   6   4      156.55      153.84     17.08 o
   1   6   4        2.07       -5.35     15.72 o
   2   6   4       68.41       42.96     14.77 o
   3   6   4       37.52        6.00     15.19 o
   4   6   4       66.97       52.42     15.18 o
   5   6   4       67.52       24.52     14.78 o
   6   6   4      235.81      191.38     26.91 o
   7   6   4        0.81        1.65     18.25 o
   8   6   4       38.35       49.34     23.09 o
   9   6   4        0.50      -30.60     24.74 o
  -5   7   4       34.77       29.18     37.91 o
  -4   7   4        0.63       18.77     25.18 o
  -3   7   4        9.42      -28.76     21.68 o
  -2   7   4       92.07       88.80     24.26 o
  -1   7   4       21.22       13.37     27.60 o
   0   7   4      112.35      105.16     25.06 o
   1   7   4       21.05       12.50     21.59 o
   2   7   4       11.20       -1.35     27.24 o
   3   7   4        8.96       -9.31     27.73 o
   4   7   4       43.59       21.14     29.18 o
 -17   0   5      168.32      191.85     36.76 o
 -15   0   5       40.25       23.48     24.78 o
 -13   0   5      799.26      849.77     33.84 o
 -11   0   5       78.43       68.76     12.96 o
  -9   0   5      776.20      769.82     29.63 o
  -7   0   5       13.18       14.92      8.25 o
  -5   0   5      913.18      837.97     26.46 o
  -3   0   5      733.81      721.51     37.82 o
  -1   0   5      316.57      299.82     23.02 o
   1   0   5     1734.57     1689.34     44.96 o
   3   0   5     1627.31     1528.10     34.88 o
   5   0   5     2149.06     2267.43     53.49 o
   7   0   5        9.44       29.86      8.63 o
   9   0   5       31.51       43.85     17.54 o
  11   0   5      138.46      133.40     18.52 o
  13   0   5      195.69      199.53     27.14 o
  15   0   5       74.98       81.03     41.80 o
 -18   1   5       86.33       69.86     24.57 o
 -17   1   5        0.37       15.61     21.69 o
 -16   1   5       12.25       33.22     18.35 o
 -15   1   5        1.54        7.50     17.26 o
 -14   1   5        0.14       -9.94     13.72 o
 -13   1   5       53.82       41.42     12.10 o
 -12   1   5      328.58      348.74     17.23 o
 -11   1   5      426.87      417.09     15.94 o
 -10   1   5      412.57      416.69     14.99 o
  -9   1   5      390.28      375.35     12.47 o
  -8   1   5        0.86       -1.68      5.05 o
  -7   1   5     1759.29     1849.43     30.87 o
  -6   1   5      708.74      753.42     16.92 o
  -5   1   5     1014.57      987.43     18.24 o
  -4   1   5     2406.29     2470.53     40.82 o
  -3   1   5     2803.83     2576.04     41.82 o
  -2   1   5      717.27      732.62     17.21 o
  -1   1   5     6920.51     6452.87    127.19 o
   0   1   5      680.19      642.05     12.69 o
   1   1   5      849.76      783.23     13.08 o
   2   1   5     1231.36     1217.24     22.09 o
   3   1   5      195.52      176.73      6.70 o
   4   1   5      552.32      602.69     11.82 o
   5   1   5      246.47      248.66      6.93 o
   6   1   5       64.53       72.14      5.43 o
   7   1   5      160.47      167.43     10.61 o
   8   1   5      135.91      121.25      7.36 o
   9   1   5      240.22      236.25     21.33 o
  10   1   5        7.63        4.09      9.00 o
  11   1   5        7.06        6.72      8.62 o
  12   1   5       47.02       50.02     25.34 o
  13   1   5       35.58       16.22     12.22 o
  14   1   5        6.69        0.56     15.74 o
  15   1   5        2.16       -6.77     19.07 o
  16   1   5        0.71      -34.36     27.35 o
 -17   2   5      138.79      120.29     29.82 o
 -16   2   5      101.34      110.97     27.28 o
 -15   2   5       69.99       55.04     13.99 o
 -14   2   5       90.51       74.96     12.10 o
 -13   2   5      365.13      395.11     18.51 o
 -12   2   5        0.38        5.70      9.14 o
 -11   2   5       47.45       53.03      9.33 o
 -10   2   5        0.01       -0.57      7.05 o
  -9   2   5       25.05       21.49      9.98 o
  -8   2   5       36.53       42.34      6.89 o
  -7   2   5      114.31      124.30      7.24 o
  -6   2   5      113.90      113.11      6.37 o
  -5   2   5      530.31      526.20     10.87 o
  -4   2   5      249.74      228.48      6.27 o
  -3   2   5       60.34       54.31      6.30 o
  -2   2   5     2042.39     2179.43     35.10 o
  -1   2   5      934.75      981.25     17.16 o
   0   2   5        3.38        1.55      3.27 o
   1   2   5      537.71      634.04     12.62 o
   2   2   5        4.09       -2.86      2.98 o
   3   2   5      925.21      933.87     17.30 o
   4   2   5       67.32       68.40      7.68 o
   5   2   5      734.88      751.16     14.21 o
   6   2   5       40.96       32.54      8.30 o
   7   2   5      856.97      878.97     17.30 o
   8   2   5       21.81       17.44      6.07 o
   9   2   5       62.16       61.56      9.45 o
  10   2   5      361.33      364.38     14.55 o
  11   2   5      709.85      719.79     23.74 o
  12   2   5       11.03       25.35     11.62 o
  13   2   5       35.41       17.86     14.38 o
  14   2   5       10.60       27.22     15.87 o
  15   2   5       19.47       40.40     23.23 o
  16   2   5        0.02       -3.01     27.67 o
 -17   3   5       23.06       34.56     42.63 o
 -16   3   5       12.29       -4.31     22.29 o
 -15   3   5       23.32       31.23     25.98 o
 -14   3   5       12.65       14.52     18.75 o
 -13   3   5        1.64       13.00     15.55 o
 -12   3   5        1.37        1.62     13.73 o
 -11   3   5       40.11       50.14      8.49 o
 -10   3   5       38.44       19.91      9.87 o
  -9   3   5      978.50      971.45     25.10 o
  -8   3   5        0.92        2.24      9.11 o
  -7   3   5      556.24      567.01     14.35 o
  -6   3   5       22.66       18.23      5.62 o
  -5   3   5      218.83      209.65      7.99 o
  -4   3   5      332.24      317.00     10.26 o
  -3   3   5     1122.92     1119.40     21.12 o
  -2   3   5        7.12        9.36      4.71 o
  -1   3   5     1324.51     1334.63     22.62 o
   0   3   5        5.18       -0.53      3.72 o
   1   3   5      713.17      664.67     12.62 o
   2   3   5       38.05       32.58      5.21 o
   3   3   5      482.26      514.15     13.52 o
   4   3   5       49.26       42.61      5.75 o
   5   3   5       60.26       60.02      5.53 o
   6   3   5       60.64       62.27      8.62 o
   7   3   5       78.91       75.74      6.95 o
   8   3   5       56.70       57.45      8.56 o
   9   3   5      631.52      676.26     20.09 o
  10   3   5       35.35       26.63     11.74 o
  11   3   5      100.24       86.53     14.22 o
  12   3   5        0.92       10.30     15.60 o
  13   3   5        8.70       20.11     16.76 o
  14   3   5        2.66      -23.14     25.30 o
  15   3   5        8.56       47.51     30.89 o
 -15   4   5       73.56       -8.38     35.75 o
 -14   4   5       42.65       30.06     19.73 o
 -13   4   5      150.92      124.28     25.18 o
 -12   4   5        5.15        1.12     15.21 o
 -11   4   5        0.41       -1.88     15.18 o
 -10   4   5      160.63      138.42     15.34 o
  -9   4   5       12.51       11.43     11.48 o
  -8   4   5       56.40       42.81     11.03 o
  -7   4   5       27.40       26.38      9.50 o
  -6   4   5        2.32       -1.54      7.13 o
  -5   4   5      280.61      275.46     12.56 o
  -4   4   5      260.37      233.94     12.07 o
  -3   4   5        1.70        9.15      6.94 o
  -2   4   5        3.07        1.27      6.39 o
  -1   4   5        1.83       12.07      6.46 o
   0   4   5        8.36       -5.57      6.44 o
   1   4   5        4.70        0.37      6.35 o
   2   4   5        0.04       -8.59      5.83 o
   3   4   5      385.44      416.22     13.59 o
   4   4   5        4.61       -7.41      6.40 o
   5   4   5      150.13      157.60      9.57 o
   6   4   5        0.55       -8.97      6.95 o
   7   4   5      126.78      145.08      9.45 o
   8   4   5       83.56       95.83     13.86 o
   9   4   5       42.15       42.86     13.55 o
  10   4   5       36.23       20.11     12.03 o
  11   4   5      276.65      272.99     20.89 o
  12   4   5        0.11       14.15     23.11 o
  13   4   5       54.75       58.84     29.58 o
 -13   5   5       14.80      -19.33     29.32 o
 -12   5   5       58.12       44.88     25.68 o
 -11   5   5      132.04      131.15     24.78 o
 -10   5   5       91.42       92.59     20.70 o
  -9   5   5      248.34      239.59     31.42 o
  -8   5   5       56.07       42.05     17.81 o
  -7   5   5       63.84       32.68     15.75 o
  -6   5   5       88.63       85.35     13.57 o
  -5   5   5        4.76        2.20      9.13 o
  -4   5   5       33.75       17.25      9.79 o
  -3   5   5      211.27      229.09     12.06 o
  -2   5   5       31.16       20.89      8.95 o
  -1   5   5      594.30      651.60     18.58 o
   0   5   5       25.41       18.98      9.37 o
   1   5   5      156.45      144.48     10.84 o
   2   5   5      145.98      140.64     11.67 o
   3   5   5       20.43       28.46      9.03 o
   4   5   5       56.93       48.73      9.97 o
   5   5   5       22.66       27.76     11.94 o
   6   5   5        6.43       -1.40     11.62 o
   7   5   5       40.07       40.85     22.18 o
   8   5   5        0.20       11.54     13.63 o
   9   5   5       18.82       13.56     14.21 o
  10   5   5       12.28       19.91     22.96 o
  11   5   5        1.37       27.88     32.61 o
 -10   6   5       18.46      -25.15     34.93 o
  -9   6   5       59.61       79.47     30.57 o
  -8   6   5       71.91       90.53     29.84 o
  -7   6   5        3.41       25.71     23.49 o
  -6   6   5        6.19        8.25     18.86 o
  -5   6   5      144.80      164.72     19.80 o
  -4   6   5       71.74       88.72     16.65 o
  -3   6   5       32.83       29.85     14.61 o
  -2   6   5        9.38       22.86     13.94 o
  -1   6   5       26.40       22.89     14.80 o
   0   6   5       58.45       44.79     15.80 o
   1   6   5      108.30       74.21     21.59 o
   2   6   5       75.55       85.69     15.70 o
   3   6   5       55.01       36.47     18.83 o
   4   6   5        0.51       -7.60     16.35 o
   5   6   5       87.15       77.00     18.83 o
   6   6   5        0.60       22.59     21.19 o
   7   6   5        2.13      -19.89     28.11 o
   8   6   5        6.43       -3.51     21.93 o
   9   6   5        3.06        2.76     45.06 o
  -5   7   5       35.94       16.77     33.38 o
  -4   7   5       12.80      -21.49     39.45 o
  -3   7   5      120.92       90.38     32.85 o
  -2   7   5        0.16       13.68     19.84 o
  -1   7   5       39.10       37.74     29.78 o
   0   7   5        4.58      -10.22     23.40 o
   1   7   5        3.38       -2.23     25.35 o
   2   7   5        0.01       -2.12     27.10 o
   3   7   5       43.15       74.08     32.17 o
 -18   0   6        2.23       13.99     41.55 o
 -16   0   6      107.64      137.63     28.98 o
 -14   0   6      213.01      199.60     18.83 o
 -12   0   6       17.47       -4.24     17.52 o
 -10   0   6     1543.64     1644.80     73.17 o
  -8   0   6     2973.23     3115.90    102.47 o
  -6   0   6      194.40      162.97     12.24 o
  -4   0   6      431.59      437.58     13.78 o
  -2   0   6       31.87       29.23      3.91 o
   0   0   6       71.98       88.50      4.56 o
   2   0   6     1001.46      991.59     33.88 o
   4   0   6        8.52        5.23      4.66 o
   6   0   6      195.71      202.00      9.65 o
   8   0   6        7.59        8.37     11.86 o
  10   0   6      134.83      131.75     16.35 o
  12   0   6      140.59      142.94     56.08 o
  14   0   6       17.29       12.26     24.25 o
  16   0   6        0.09      -35.08     36.39 o
 -18   1   6       60.21       44.31     34.08 o
 -17   1   6        1.49       34.83     31.96 o
 -16   1   6       47.83       58.99     20.57 o
 -15   1   6       70.48       77.89     16.44 o
 -14   1   6      306.21      320.80     20.74 o
 -13   1   6       10.64       -0.23     13.43 o
 -12   1   6       14.30       -2.47      8.53 o
 -11   1   6       28.67       19.12     10.69 o
 -10   1   6       79.74       85.40      9.43 o
  -9   1   6       35.87       41.99      6.86 o
  -8   1   6      243.94      249.73      9.76 o
  -7   1   6       18.77       18.38      9.41 o
  -6   1   6       56.81       65.33      5.28 o
  -5   1   6       90.20       84.14      4.98 o
  -4   1   6      931.08      879.45     18.34 o
  -3   1   6        6.08       -1.42      3.48 o
  -2   1   6     1202.68     1140.80     19.98 o
  -1   1   6      346.11      322.53      9.96 o
   0   1   6      860.34      890.30     18.29 o
   1   1   6     1147.65     1172.43     18.13 o
   2   1   6      578.24      589.75     11.87 o
   3   1   6       29.51       37.89      3.51 o
   4   1   6     2640.51     2666.04     47.31 o
   5   1   6       22.40       15.58      3.64 o
   6   1   6      809.08      836.50     20.35 o
   7   1   6       11.17        2.93      5.53 o
   8   1   6      180.74      185.52     10.87 o
   9   1   6        0.52        3.39      8.70 o
  10   1   6      352.39      369.54     18.04 o
  11   1   6        0.67        7.70      9.86 o
  12   1   6        3.42      -10.46     10.01 o
  13   1   6        1.55        8.05     13.87 o
  14   1   6       21.40        4.79     17.79 o
  15   1   6        4.35      -58.43     38.95 o
  16   1   6       11.75       31.56     25.35 o
 -17   2   6        0.58        4.29     30.31 o
 -16   2   6       51.70       34.80     20.30 o
 -15   2   6       30.48       11.02     21.27 o
 -14   2   6        5.30        2.87     19.17 o
 -13   2   6        1.33       11.19     18.07 o
 -12   2   6       50.33       50.59     11.97 o
 -11   2   6        0.44       -9.35     10.82 o
 -10   2   6      486.54      500.95     20.09 o
  -9   2   6       63.34       61.76     10.35 o
  -8   2   6       74.71       76.07     10.32 o
  -7   2   6      508.70      518.89     16.31 o
  -6   2   6     3020.09     3007.71     53.73 o
  -5   2   6     2048.48     2125.90     33.52 o
  -4   2   6     2431.28     2560.78     38.37 o
  -3   2   6      640.86      675.63     14.40 o
  -2   2   6     1553.63     1554.32     24.41 o
  -1   2   6        2.23        0.66      2.64 o
   0   2   6      103.50       76.46      6.02 o
   1   2   6       43.11       38.42      6.97 o
   2   2   6      718.12      695.18     23.36 o
   3   2   6        3.48        2.53      4.29 o
   4   2   6        0.26        0.25      5.10 o
   5   2   6        4.65        8.24      4.41 o
   6   2   6       79.69       79.66      6.12 o
   7   2   6      538.39      570.06     17.78 o
   8   2   6       37.91       41.92      7.65 o
   9   2   6      304.77      316.01     13.34 o
  10   2   6       52.24       41.19      8.84 o
  11   2   6       63.32       52.23     10.00 o
  12   2   6       15.39       13.31     11.00 o
  13   2   6        0.76       16.65     15.98 o
  14   2   6        8.40       21.33     17.85 o
  15   2   6       48.10       52.33     28.56 o
 -16   3   6       13.67       -7.79     22.85 o
 -15   3   6        0.79       -7.42     13.04 o
 -14   3   6      121.20      161.64     19.09 o
 -13   3   6       14.16       29.59     16.18 o
 -12   3   6      122.93      133.81     13.77 o
 -11   3   6        1.68        4.18      8.60 o
 -10   3   6      109.57      100.84      9.92 o
  -9   3   6       44.41       37.36      8.12 o
  -8   3   6      235.04      218.56     10.30 o
  -7   3   6        4.01       -2.59      6.78 o
  -6   3   6      110.09      108.13      6.98 o
  -5   3   6        3.60        8.79      5.34 o
  -4   3   6      546.83      511.66     14.03 o
  -3   3   6        6.41       14.19      5.70 o
  -2   3   6      427.01      459.51     11.20 o
  -1   3   6        0.19       -2.47      4.70 o
   0   3   6      173.16      186.97      7.09 o
   1   3   6        1.68        0.72      4.80 o
   2   3   6       90.42       88.63      8.19 o
   3   3   6        7.90       11.38      5.02 o
   4   3   6      139.47      138.90      7.37 o
   5   3   6       81.49       73.40      8.29 o
   6   3   6       28.95       22.37      5.72 o
   7   3   6       74.51       66.49     11.03 o
   8   3   6     2822.24     3230.25     82.18 o
   9   3   6        7.50        7.10      8.05 o
  10   3   6        1.91        5.03     11.98 o
  11   3   6       11.31       14.19     14.85 o
  12   3   6        3.56      -23.09     17.08 o
  13   3   6       29.33       35.59     21.69 o
  14   3   6       43.82       38.44     25.14 o
 -15   4   6        0.67       -9.82     35.61 o
 -14   4   6        0.22        8.22     30.63 o
 -13   4   6       18.05       17.39     17.48 o
 -12   4   6        5.13       -4.48     15.45 o
 -11   4   6       18.85        1.70     16.20 o
 -10   4   6      121.93      117.23     15.82 o
  -9   4   6       16.07       25.82     10.50 o
  -8   4   6      128.61      146.81     19.45 o
  -7   4   6       80.36       69.82      9.05 o
  -6   4   6      373.08      385.29     16.04 o
  -5   4   6      591.45      649.04     20.95 o
  -4   4   6     2048.16     2172.99     44.80 o
  -3   4   6      480.38      508.15     16.32 o
  -2   4   6      493.75      541.71     14.72 o
  -1   4   6       92.45       97.57      7.94 o
   0   4   6      242.42      242.46     10.69 o
   1   4   6       13.85       14.57      6.33 o
   2   4   6      772.52      799.09     19.41 o
   3   4   6        0.68       -4.36      6.42 o
   4   4   6        6.45        5.03      7.97 o
   5   4   6        2.93        5.78      7.61 o
   6   4   6      136.95      149.79      8.84 o
   7   4   6      127.40      115.57      9.34 o
   8   4   6       40.41       62.02     11.29 o
   9   4   6       61.47       45.17     15.55 o
  10   4   6        3.68       -3.44     14.66 o
  11   4   6        0.17       13.78     18.99 o
  12   4   6       14.87       23.04     23.25 o
  13   4   6        7.90       -0.83     27.55 o
 -13   5   6       24.36       11.87     27.71 o
 -12   5   6       99.22       98.40     27.56 o
 -11   5   6       14.30       16.09     28.99 o
 -10   5   6       11.08       23.22     17.71 o
  -9   5   6       10.46       -2.59     18.20 o
  -8   5   6       98.29       69.53     22.10 o
  -7   5   6        9.15       11.09     10.11 o
  -6   5   6      183.03      188.52     18.39 o
  -5   5   6       68.38       55.90     12.46 o
  -4   5   6       11.44        4.19     14.04 o
  -3   5   6        0.34       -9.12      8.97 o
  -2   5   6        8.78        9.29      9.38 o
  -1   5   6        4.06        0.06      8.70 o
   0   5   6       38.64       38.72      9.68 o
   1   5   6       20.50       20.26      9.24 o
   2   5   6       53.89       61.01     10.32 o
   3   5   6        0.17        0.98     10.11 o
   4   5   6      446.44      418.75     18.00 o
   5   5   6       42.01       21.14     11.95 o
   6   5   6       50.23       66.11     12.49 o
   7   5   6       60.08       62.47     11.55 o
   8   5   6       80.25       89.42     17.02 o
   9   5   6       24.25       45.84     32.32 o
  10   5   6      119.44      154.74     28.01 o
  11   5   6        0.51       38.04     32.88 o
 -10   6   6       32.72       55.06     34.29 o
  -9   6   6       30.68       28.89     30.72 o
  -8   6   6      236.33      309.83     32.84 o
  -7   6   6        0.42        3.78     21.63 o
  -6   6   6       32.06       47.91     20.96 o
  -5   6   6        4.93       22.34     21.35 o
  -4   6   6      135.82      134.91     17.75 o
  -3   6   6       22.26        3.72     14.81 o
  -2   6   6       28.36        9.89     15.33 o
  -1   6   6       64.54       56.89     15.86 o
   0   6   6       55.67       83.38     16.38 o
   1   6   6       19.00       31.82     12.88 o
   2   6   6      186.15      161.52     17.54 o
   3   6   6        6.00       23.82     23.16 o
   4   6   6        4.01      -26.71     22.40 o
   5   6   6       15.08        5.78     20.94 o
   6   6   6       16.53       16.36     29.56 o
   7   6   6        0.20      -12.57     26.71 o
   8   6   6        0.07      -34.88     34.44 o
  -4   7   6      150.63      122.64     60.39 o
  -3   7   6        2.18      -41.69     28.02 o
  -2   7   6       19.00       -5.04     13.35 o
  -1   7   6        0.33       16.60     24.01 o
   0   7   6        5.82        5.99     26.95 o
   1   7   6       32.94       35.25     68.27 o
   2   7   6        2.33      -10.30     49.17 o
 -17   0   7       35.40       41.91     29.86 o
 -15   0   7       37.69       18.88     22.32 o
 -13   0   7      177.02      148.86     18.38 o
 -11   0   7     2556.11     2798.39     91.67 o
  -9   0   7        9.59        8.03      9.72 o
  -7   0   7      366.31      330.63     14.85 o
  -5   0   7      538.36      551.04     16.78 o
  -3   0   7     1718.30     1570.87     43.27 o
  -1   0   7     2114.71     1855.66     55.81 o
   1   0   7      304.37      265.62      9.90 o
   3   0   7     3355.54     3646.18     97.40 o
   5   0   7      254.94      249.37     11.50 o
   7   0   7      373.03      424.99     21.46 o
   9   0   7        1.01       12.35     16.24 o
  11   0   7      338.25      251.05     35.22 o
  13   0   7      100.63      103.74     25.06 o
  15   0   7       11.26      -44.76     43.69 o
 -18   1   7        1.41       -7.77     30.81 o
 -17   1   7      168.50      169.79     30.01 o
 -16   1   7        4.07       14.41     16.76 o
 -15   1   7      149.22      165.01     19.13 o
 -14   1   7       54.24       62.14     13.76 o
 -13   1   7       26.84       21.42     15.36 o
 -12   1   7       59.51       48.24     10.14 o
 -11   1   7      390.02      374.26     16.45 o
 -10   1   7       42.93       23.54      7.18 o
  -9   1   7       59.03       58.30      6.95 o
  -8   1   7        0.25        0.34      5.59 o
  -7   1   7     1568.12     1619.64     28.02 o
  -6   1   7      839.04      910.11     20.35 o
  -5   1   7        4.84       -2.64      4.90 o
  -4   1   7        2.80        8.35      4.49 o
  -3   1   7      615.30      589.15     11.62 o
  -2   1   7     1138.41     1188.01     18.68 o
  -1   1   7      288.81      303.65     11.09 o
   0   1   7      488.68      492.86     23.48 o
   1   1   7     1150.35     1115.26     18.08 o
   2   1   7      313.68      339.25      7.99 o
   3   1   7     1068.03     1057.68     18.92 o
   4   1   7       19.22       20.71      4.27 o
   5   1   7       15.34       20.36      6.27 o
   6   1   7        4.18        0.97      5.77 o
   7   1   7        8.46       10.27      5.68 o
   8   1   7       41.46       33.55      7.50 o
   9   1   7      111.11      116.18     20.23 o
  10   1   7        1.34        3.32      9.86 o
  11   1   7      140.12      143.77     20.36 o
  12   1   7       11.95       14.11     15.59 o
  13   1   7       69.65       48.83     18.72 o
  14   1   7        1.20       17.82     20.69 o
  15   1   7        5.64       -1.79     24.98 o
 -17   2   7       53.64       63.69     34.38 o
 -16   2   7        1.19       29.03     30.01 o
 -15   2   7        4.00      -15.84     18.22 o
 -14   2   7       34.74       22.91     15.42 o
 -13   2   7      170.21      200.75     18.00 o
 -12   2   7        0.28       -0.16     12.53 o
 -11   2   7      401.31      392.49     17.70 o
 -10   2   7      133.21      138.39     12.57 o
  -9   2   7      350.01      368.98     15.32 o
  -8   2   7       70.41       58.75      7.90 o
  -7   2   7      312.23      319.63     12.32 o
  -6   2   7      310.90      315.64     10.71 o
  -5   2   7      445.43      433.22     10.30 o
  -4   2   7       49.57       54.23      5.90 o
  -3   2   7     1503.58     1455.56     35.20 o
  -2   2   7     1810.48     1843.39     26.85 o
  -1   2   7      923.08      906.18     17.43 o
   0   2   7        3.42       10.14      3.39 o
   1   2   7      423.90      403.70      9.72 o
   2   2   7      481.66      543.78     13.51 o
   3   2   7      254.68      239.63      7.59 o
   4   2   7      148.10      142.09      7.55 o
   5   2   7       38.25       30.48      5.13 o
   6   2   7       70.03       59.80      9.09 o
   7   2   7      447.35      480.60     13.39 o
   8   2   7       99.49      110.48      9.11 o
   9   2   7        8.94        1.51      7.65 o
  10   2   7        7.02        1.07     11.25 o
  11   2   7       88.46       92.61     13.15 o
  12   2   7        0.00        1.55     17.87 o
  13   2   7        5.79       -8.96     16.75 o
  14   2   7        8.56      -20.41     17.15 o
  15   2   7        6.89      -22.71     28.08 o
 -16   3   7        0.44       29.48     32.64 o
 -15   3   7      494.70      510.24     34.84 o
 -14   3   7        8.34       29.06     15.64 o
 -13   3   7       14.54       20.33     15.96 o
 -12   3   7        6.02       -3.40     14.65 o
 -11   3   7        1.48       -1.97     16.91 o
 -10   3   7        0.11        5.68      8.87 o
  -9   3   7       76.70       64.77      8.66 o
  -8   3   7       27.22       14.65      9.75 o
  -7   3   7       88.53       85.50      7.68 o
  -6   3   7      320.50      309.99     10.54 o
  -5   3   7     1128.07     1125.55     21.10 o
  -4   3   7       57.22       58.96      6.02 o
  -3   3   7       25.01       16.82      5.01 o
  -2   3   7        0.16        6.08      4.51 o
  -1   3   7      190.27      205.83      8.54 o
   0   3   7      112.31      132.21      7.01 o
   1   3   7      220.22      208.75      9.19 o
   2   3   7       16.02       16.19      5.37 o
   3   3   7      315.73      339.32     10.12 o
   4   3   7        1.51       -0.46      5.90 o
   5   3   7     1359.81     1416.22     29.04 o
   6   3   7      154.16      146.83      9.39 o
   7   3   7      635.84      644.03     18.28 o
   8   3   7       21.07       11.37      7.66 o
   9   3   7      258.77      269.80     16.31 o
  10   3   7        5.61       29.61     16.54 o
  11   3   7        7.41       -1.01     13.46 o
  12   3   7        5.02       18.57     19.95 o
  13   3   7       39.58        3.79     19.13 o
  14   3   7        0.73        3.66     41.43 o
 -15   4   7        0.61      -14.91     27.52 o
 -14   4   7        6.57        2.01     26.18 o
 -13   4   7      101.99      106.22     22.51 o
 -12   4   7        1.91       14.02     19.06 o
 -11   4   7      151.60      136.42     17.36 o
 -10   4   7       15.23       14.64     14.41 o
  -9   4   7      361.70      406.14     22.73 o
  -8   4   7       41.38       37.33     10.15 o
  -7   4   7      253.54      231.12     12.16 o
  -6   4   7        6.07       13.00      7.32 o
  -5   4   7      101.27       93.76      9.30 o
  -4   4   7      449.97      474.13     16.03 o
  -3   4   7      503.45      527.87     17.19 o
  -2   4   7      496.19      524.99     23.07 o
  -1   4   7      373.23      431.81     12.26 o
   0   4   7       71.24       71.10      7.45 o
   1   4   7      207.31      177.52     10.24 o
   2   4   7      308.81      309.05     11.42 o
   3   4   7        0.12       -1.28      7.08 o
   4   4   7       33.07       39.16      7.84 o
   5   4   7       11.56       10.85     10.17 o
   6   4   7        4.31        7.95      7.89 o
   7   4   7       81.29       84.12     10.07 o
   8   4   7       17.97       14.80     11.26 o
   9   4   7        3.44        6.62     11.30 o
  10   4   7       11.33       26.35     14.67 o
  11   4   7       47.17       47.06     23.28 o
  12   4   7        3.82      -23.69     33.59 o
 -13   5   7       12.32       28.32     27.89 o
 -12   5   7       15.16        9.76     29.17 o
 -11   5   7      288.31      261.83     28.81 o
 -10   5   7        8.21       17.60     22.51 o
  -9   5   7      149.31      141.96     24.89 o
  -8   5   7       30.61       29.45     16.10 o
  -7   5   7      145.45      131.23     15.15 o
  -6   5   7        0.51      -19.07     12.72 o
  -5   5   7       18.27       15.50     12.19 o
  -4   5   7        1.89       -9.52      9.49 o
  -3   5   7       58.00       71.00     13.30 o
  -2   5   7        4.60       -0.54      9.37 o
  -1   5   7       15.58       23.20     11.54 o
   0   5   7        0.25        0.06      9.51 o
   1   5   7       64.88       78.02     10.88 o
   2   5   7       23.63       22.34      9.66 o
   3   5   7      254.62      262.29     17.34 o
   4   5   7       13.35       12.12     12.06 o
   5   5   7       29.97       24.84     11.47 o
   6   5   7        1.30        2.63     11.99 o
   7   5   7        9.05        4.03     16.74 o
   8   5   7        1.11       -4.53     24.78 o
   9   5   7        8.03       -3.55     25.08 o
  10   5   7        3.97       15.91     25.46 o
  -9   6   7        8.67       13.30     33.95 o
  -8   6   7      159.88      244.73     34.24 o
  -7   6   7        5.05       22.97     25.90 o
  -6   6   7       20.69      -10.92     25.53 o
  -5   6   7       58.05       58.51     27.52 o
  -4   6   7       32.86       49.14     22.55 o
  -3   6   7       37.95       45.09     20.58 o
  -2   6   7        0.21       27.54     21.61 o
  -1   6   7      166.40      228.86     24.32 o
   0   6   7        0.00       11.10     17.92 o
   1   6   7       37.52       70.79     17.94 o
   2   6   7        4.84       40.24     17.04 o
   3   6   7       33.03       49.09     18.41 o
   4   6   7       20.78        4.43     19.24 o
   5   6   7       16.52       54.87     21.27 o
   6   6   7        2.76       23.31     23.00 o
   7   6   7       20.94        7.40     24.12 o
 -18   0   8       17.69       -7.37     47.61 o
 -16   0   8       82.27      149.20     30.70 o
 -14   0   8        1.59      -13.45     17.20 o
 -12   0   8      470.96      489.64     36.86 o
 -10   0   8      121.22      122.84     16.05 o
  -8   0   8        4.71       -0.84      8.15 o
  -6   0   8     1138.08     1157.48     55.24 o
  -4   0   8        2.08        1.98     14.87 o
  -2   0   8      407.34      401.99     22.69 o
   0   0   8      612.62      576.97     20.80 o
   2   0   8     1910.10     1935.57     56.37 o
   4   0   8      113.76      105.86     14.48 o
   6   0   8      871.20      905.14     25.03 o
   8   0   8      173.95      158.47     15.80 o
  10   0   8        0.03        0.86     11.69 o
  12   0   8        0.26       -1.76     15.94 o
  14   0   8       25.73       61.42     35.35 o
 -18   1   8       28.93       43.56     33.39 o
 -17   1   8        0.15       10.90     20.56 o
 -16   1   8       26.25        9.93     37.40 o
 -15   1   8       29.40        8.31     15.27 o
 -14   1   8        1.60        3.54     10.71 o
 -13   1   8       21.30        9.82     12.15 o
 -12   1   8      371.71      416.56     18.63 o
 -11   1   8        5.10        8.80     11.30 o
 -10   1   8      460.28      473.86     16.80 o
  -9   1   8       31.68       31.95      7.34 o
  -8   1   8      371.65      372.93     11.85 o
  -7   1   8      218.87      233.57     10.82 o
  -6   1   8     1839.53     2009.09     42.45 o
  -5   1   8        6.29        4.69      3.80 o
  -4   1   8      348.19      371.79      9.07 o
  -3   1   8      421.72      454.41     10.13 o
  -2   1   8       91.61      100.51      6.65 o
  -1   1   8       46.19       47.51      6.36 o
   0   1   8     1946.59     1954.38     43.23 o
   1   1   8       46.07       50.59      3.49 o
   2   1   8       59.33       54.97      4.11 o
   3   1   8       76.78       79.28      5.75 o
   4   1   8      411.46      423.13     11.06 o
   5   1   8      235.95      231.66      8.81 o
   6   1   8      146.86      158.22     11.12 o
   7   1   8        2.28        0.37      5.67 o
   8   1   8        1.01       -3.37      7.18 o
   9   1   8       43.03       32.75     10.30 o
  10   1   8       39.94       44.77     20.22 o
  11   1   8       37.48       26.99     15.07 o
  12   1   8       17.58      -18.26     16.43 o
  13   1   8       22.14       10.81     20.48 o
  14   1   8        3.82       36.77     37.87 o
  15   1   8       20.47       13.09     25.93 o
 -17   2   8       29.38       46.95     29.72 o
 -16   2   8       58.44       83.05     24.11 o
 -15   2   8        1.00      -15.81     18.44 o
 -14   2   8       83.82       79.34     16.27 o
 -13   2   8       24.69       38.45     18.66 o
 -12   2   8       44.65       24.59     12.67 o
 -11   2   8        8.94       20.76     10.14 o
 -10   2   8       32.76       32.54     10.18 o
  -9   2   8      246.99      223.48     12.09 o
  -8   2   8       23.66       29.07      7.40 o
  -7   2   8      140.74      128.78      8.09 o
  -6   2   8      576.18      565.84     19.47 o
  -5   2   8        4.94        5.11      5.08 o
  -4   2   8       87.04       91.62      6.98 o
  -3   2   8        6.96        8.06      3.43 o
  -2   2   8      147.18      146.18      9.12 o
  -1   2   8      482.16      484.99     14.00 o
   0   2   8      416.79      412.37     13.13 o
   1   2   8       16.49       20.43      5.50 o
   2   2   8      100.29       90.17      7.77 o
   3   2   8      558.74      585.54     17.36 o
   4   2   8      106.61      100.65      6.08 o
   5   2   8      424.81      410.17     11.80 o
   6   2   8     2237.06     2440.49     51.15 o
   7   2   8      277.60      257.44     10.52 o
   8   2   8       64.40       68.17     10.32 o
   9   2   8      114.91      116.44     11.67 o
  10   2   8        5.38       11.76     12.22 o
  11   2   8        6.73       -4.81     16.13 o
  12   2   8       87.38       99.35     22.99 o
  13   2   8        0.41       -4.50     21.98 o
  14   2   8        5.43        5.86     28.20 o
 -16   3   8       26.95       44.93     31.73 o
 -15   3   8        5.59        9.11     29.00 o
 -14   3   8        0.48       11.05     29.86 o
 -13   3   8        0.45      -20.75     18.24 o
 -12   3   8       76.18       66.96     15.14 o
 -11   3   8       11.89       21.05     13.06 o
 -10   3   8        0.14        2.10      9.04 o
  -9   3   8        2.30       -8.89      8.85 o
  -8   3   8     4092.55     4525.51    113.40 o
  -7   3   8       53.84       56.46      8.15 o
  -6   3   8      110.57       99.58      8.46 o
  -5   3   8      138.56      133.99      8.34 o
  -4   3   8      363.08      377.83     10.85 o
  -3   3   8      171.33      178.36      9.20 o
  -2   3   8      528.67      566.23     13.62 o
  -1   3   8        5.01        5.35      3.95 o
   0   3   8      132.96      140.56      6.48 o
   1   3   8        0.46       -1.62      6.10 o
   2   3   8        0.14       -5.77      5.74 o
   3   3   8        1.46        1.21      5.74 o
   4   3   8        6.66       -6.21      5.53 o
   5   3   8        5.87        4.32      8.43 o
   6   3   8      199.42      191.13     10.97 o
   7   3   8        3.60       -4.12      7.62 o
   8   3   8        9.27       -1.12     16.51 o
   9   3   8       46.42       43.57     12.39 o
  10   3   8       29.61       30.92     14.20 o
  11   3   8       27.99       11.29     17.11 o
  12   3   8       37.76       69.15     27.44 o
  13   3   8        0.02       12.31     31.02 o
 -15   4   8       24.70       23.44     39.85 o
 -14   4   8       52.86       56.31     31.96 o
 -13   4   8       87.00       86.52     29.29 o
 -12   4   8       22.64       -0.87     19.82 o
 -11   4   8        2.61      -13.75     14.61 o
 -10   4   8       34.44       23.04     13.63 o
  -9   4   8       40.79       27.42     12.46 o
  -8   4   8       48.25       34.54     11.82 o
  -7   4   8        0.22      -10.09      7.64 o
  -6   4   8      110.80      110.76     14.65 o
  -5   4   8        4.13       17.26      7.28 o
  -4   4   8        2.69       -2.10      7.76 o
  -3   4   8        1.00        1.07     10.20 o
  -2   4   8      174.22      170.82     10.23 o
  -1   4   8        4.86       -3.27      6.09 o
   0   4   8       18.99       23.20      6.58 o
   1   4   8        5.22        7.91      7.71 o
   2   4   8       16.88       11.81      6.42 o
   3   4   8       33.21       39.06     11.16 o
   4   4   8      604.85      691.35     22.22 o
   5   4   8      118.29      110.81     11.11 o
   6   4   8      457.01      460.39     20.19 o
   7   4   8       24.36       13.08      9.41 o
   8   4   8       31.87       43.36     11.94 o
   9   4   8       11.75      -23.17     37.38 o
  10   4   8       16.46        6.78     26.10 o
  11   4   8       23.95        7.20     26.31 o
  12   4   8       17.30       11.81     25.92 o
 -12   5   8       13.26       -3.57     27.78 o
 -11   5   8        2.97      -22.10     29.77 o
 -10   5   8      371.83      399.27     40.58 o
  -9   5   8        4.45        9.77     23.22 o
  -8   5   8      212.22      211.03     23.81 o
  -7   5   8        5.76        2.72      9.80 o
  -6   5   8      112.83       87.71     13.94 o
  -5   5   8        2.89       26.71     12.66 o
  -4   5   8       74.28       67.81     13.30 o
  -3   5   8        5.71       15.18     12.74 o
  -2   5   8       39.34       42.68     10.94 o
  -1   5   8       13.52       17.61     15.46 o
   0   5   8      243.68      241.23     15.57 o
   1   5   8        5.02       14.83     13.31 o
   2   5   8       19.58        3.72     10.42 o
   3   5   8       47.63       38.04     11.13 o
   4   5   8       38.76       19.95     11.96 o
   5   5   8       23.67       14.73     14.04 o
   6   5   8        2.17       -7.48     17.78 o
   7   5   8        1.99       -3.90     19.22 o
   8   5   8       16.92      -22.33     24.31 o
   9   5   8        0.44        3.55     23.84 o
  10   5   8        1.04        6.35     42.26 o
  -9   6   8        0.21        8.62     41.08 o
  -8   6   8       27.80       -3.90     50.81 o
  -7   6   8        1.15       14.15     30.14 o
  -6   6   8      109.96      127.62     24.93 o
  -5   6   8       30.15       59.87     39.26 o
  -4   6   8        1.04      -20.88     19.76 o
  -3   6   8        3.61       -5.24     18.41 o
  -2   6   8      114.43      130.49     24.10 o
  -1   6   8       14.38       18.23     18.70 o
   0   6   8        0.20       22.55     26.68 o
   1   6   8       31.54       42.62     23.39 o
   2   6   8       97.38       95.02     22.93 o
   3   6   8       12.15       19.65     19.05 o
   4   6   8       53.91       54.53     20.94 o
   5   6   8        1.80       -2.41     37.16 o
   6   6   8       51.01       19.05     21.64 o
 -17   0   9       30.81       20.12     31.19 o
 -15   0   9       22.70       26.46     24.00 o
 -13   0   9      493.13      517.94     45.78 o
 -11   0   9      179.60      173.16     34.50 o
  -9   0   9      104.24       96.11     13.56 o
  -7   0   9     1713.14     1761.21     48.20 o
  -5   0   9      102.24      103.78      8.24 o
  -3   0   9       35.46       41.66      6.54 o
  -1   0   9       37.17       42.45      4.66 o
   1   0   9      260.13      279.63     11.07 o
   3   0   9       53.06       52.69      7.07 o
   5   0   9        0.04        1.78      6.89 o
   7   0   9        3.15       13.38      6.64 o
   9   0   9      395.65      377.57     29.74 o
  11   0   9       66.19       51.42     23.35 o
  13   0   9       37.99        1.65     24.66 o
 -17   1   9        2.96       29.45     26.42 o
 -16   1   9        0.72        6.50     25.00 o
 -15   1   9        0.47       19.31     19.31 o
 -14   1   9       73.09       69.70     15.60 o
 -13   1   9      588.60      645.75     28.55 o
 -12   1   9      116.35      104.83     12.08 o
 -11   1   9       18.96        5.96      8.92 o
 -10   1   9        3.70        3.83      7.21 o
  -9   1   9       41.32       46.20      7.02 o
  -8   1   9        1.11        1.43      6.87 o
  -7   1   9        8.66       10.31      8.13 o
  -6   1   9       39.13       32.19      5.71 o
  -5   1   9     1213.82     1212.00     29.67 o
  -4   1   9      158.32      168.25      8.19 o
  -3   1   9      643.17      628.85     13.72 o
  -2   1   9       50.12       61.54      6.70 o
  -1   1   9      948.06      884.29     23.26 o
   0   1   9      590.86      610.87     19.57 o
   1   1   9      449.91      473.87     12.80 o
   2   1   9       89.43       88.70      4.21 o
   3   1   9        4.58        4.19      4.26 o
   4   1   9       12.29        7.63      4.42 o
   5   1   9      447.53      492.67     13.00 o
   6   1   9      102.68      120.09      7.00 o
   7   1   9       14.64       25.33      6.76 o
   8   1   9        1.37      -10.41      7.92 o
   9   1   9      148.79      130.47     21.25 o
  10   1   9      106.67       92.49     16.39 o
  11   1   9        7.58       12.95     23.93 o
  12   1   9        9.43       14.25     18.07 o
  13   1   9        5.47       22.23     21.97 o
  14   1   9       14.44       31.41     39.11 o
 -17   2   9      118.33      127.46     29.20 o
 -16   2   9       35.27       22.26     24.29 o
 -15   2   9       77.81       78.91     36.54 o
 -14   2   9       11.64       16.15     19.73 o
 -13   2   9       20.72       12.32     19.04 o
 -12   2   9       48.34       35.53     15.05 o
 -11   2   9       26.53       25.86     10.70 o
 -10   2   9      575.98      602.99     22.64 o
  -9   2   9        5.74       -1.96      7.95 o
  -8   2   9       56.15       54.41      7.78 o
  -7   2   9      517.68      501.10     16.49 o
  -6   2   9      109.07       95.85      7.25 o
  -5   2   9      781.70      780.03     19.10 o
  -4   2   9      338.15      371.06     10.45 o
  -3   2   9      831.20      851.54     21.84 o
  -2   2   9        0.36        2.22      6.83 o
  -1   2   9     1230.04     1327.12     27.86 o
   0   2   9        3.79       11.86      6.27 o
   1   2   9      162.18      139.33      9.74 o
   2   2   9      659.77      652.82     15.29 o
   3   2   9       46.16       35.81      6.95 o
   4   2   9      342.42      335.49     10.96 o
   5   2   9      374.39      394.12     13.25 o
   6   2   9        1.18       -6.78      5.67 o
   7   2   9       12.37       12.71      6.12 o
   8   2   9        7.26        6.93      8.30 o
   9   2   9       94.18       96.90     13.31 o
  10   2   9        3.27        7.28      8.37 o
  11   2   9       46.08       52.82     20.46 o
  12   2   9        2.90        6.45     19.99 o
  13   2   9       27.81       81.29     24.69 o
  14   2   9       15.04      -23.66     28.81 o
 -16   3   9       11.11        2.71     36.76 o
 -15   3   9       41.09       45.13     25.44 o
 -14   3   9        0.04      -18.76     21.18 o
 -13   3   9      286.15      258.11     26.28 o
 -12   3   9        1.96        2.61     15.19 o
 -11   3   9        0.08       18.13     12.41 o
 -10   3   9        0.04       -1.65      9.51 o
  -9   3   9        3.61       12.86      8.12 o
  -8   3   9        1.74       -8.58      8.69 o
  -7   3   9      165.18      155.02     10.56 o
  -6   3   9      183.99      173.12      9.69 o
  -5   3   9        0.55        0.21      5.11 o
  -4   3   9       24.12       20.88      6.38 o
  -3   3   9      839.37      869.44     25.04 o
  -2   3   9      122.70      136.88     16.00 o
  -1   3   9      242.31      244.93      9.01 o
   0   3   9       20.01       25.04      6.05 o
   1   3   9      240.05      238.88      8.57 o
   2   3   9       37.27       28.87      5.47 o
   3   3   9       63.47       60.41     13.28 o
   4   3   9       18.56        9.58      6.08 o
   5   3   9       10.50        6.59      6.48 o
   6   3   9        0.34      -10.02      7.44 o
   7   3   9       61.06       50.97      9.66 o
   8   3   9        0.40       -2.39      8.46 o
   9   3   9      569.96      531.20     31.63 o
  10   3   9        1.85       -0.95     17.04 o
  11   3   9        3.45      -41.49     27.66 o
  12   3   9        1.45       -0.31     30.34 o
  13   3   9       12.39       18.88     41.30 o
 -14   4   9        0.85        3.25     34.51 o
 -13   4   9       30.58      -29.71     26.09 o
 -12   4   9        7.02       12.57     20.44 o
 -11   4   9        0.02       -7.91     15.66 o
 -10   4   9       14.65        6.25     12.79 o
  -9   4   9      120.22      133.90     14.63 o
  -8   4   9      164.58      142.24     14.00 o
  -7   4   9      136.11      160.89     13.53 o
  -6   4   9       10.12        3.04      7.88 o
  -5   4   9      322.61      340.24     15.50 o
  -4   4   9        0.55       -8.11      9.50 o
  -3   4   9      151.85      137.68     10.51 o
  -2   4   9        7.47        5.11      6.30 o
  -1   4   9      170.39      156.36     11.20 o
   0   4   9       20.90       10.49      7.12 o
   1   4   9      318.12      345.51     14.87 o
   2   4   9      270.73      246.72     12.00 o
   3   4   9       28.12       29.83      8.87 o
   4   4   9      165.99      152.69     11.87 o
   5   4   9       98.20       94.82     10.85 o
   6   4   9        1.31        2.85     10.58 o
   7   4   9       23.53       20.16     15.08 o
   8   4   9      106.42      103.78     19.09 o
   9   4   9       34.87        9.54     24.59 o
  10   4   9       48.66       50.86     42.03 o
  11   4   9        0.02       33.02     46.06 o
 -12   5   9      136.78       76.02     35.95 o
 -11   5   9        0.12       31.32     30.28 o
 -10   5   9        0.72       26.80     22.99 o
  -9   5   9        4.01        2.89     25.13 o
  -8   5   9        3.10        8.70     23.91 o
  -7   5   9        0.02        0.97     22.89 o
  -6   5   9        0.37       14.35     13.36 o
  -5   5   9      372.60      372.92     25.20 o
  -4   5   9       37.75       66.07     27.21 o
  -3   5   9       39.78       46.74     20.90 o
  -2   5   9        4.55        3.50      9.74 o
  -1   5   9       24.89       15.18     10.61 o
   0   5   9      157.66      141.63     14.20 o
   1   5   9      186.53      161.17     13.17 o
   2   5   9       64.60       49.32     12.70 o
   3   5   9        0.53       -3.64     12.09 o
   4   5   9        1.23        4.80     21.84 o
   5   5   9       59.87       67.56     27.90 o
   6   5   9        4.36       23.67     20.34 o
   7   5   9        5.25       26.60     20.29 o
   8   5   9        8.24       19.65     57.20 o
   9   5   9      108.98       82.29     36.82 o
  -8   6   9       24.48       -4.03     50.38 o
  -7   6   9       75.36       57.32     29.39 o
  -6   6   9        6.48        9.99     27.03 o
  -5   6   9       46.35       33.90     30.31 o
  -4   6   9        5.99      -10.11     26.73 o
  -3   6   9        0.86        6.16     11.70 o
  -2   6   9       11.75       20.66     22.52 o
  -1   6   9        0.14      -25.66     28.38 o
   0   6   9       22.98        8.05     22.22 o
   1   6   9       71.90       88.42     28.69 o
   2   6   9        6.22        9.36     20.14 o
   3   6   9       18.78       -5.10     24.06 o
   4   6   9        0.02      -38.96     25.97 o
   5   6   9        0.03      -17.51     20.62 o
 -16   0  10       31.35        8.91     21.19 o
 -14   0  10        1.14        8.38     18.42 o
 -12   0  10       30.78       -1.12     17.46 o
 -10   0  10      774.83      850.80     36.94 o
  -8   0  10      644.17      682.69     27.26 o
  -6   0  10        9.31        4.01      6.81 o
  -4   0  10      340.55      377.87     22.43 o
  -2   0  10      852.07      812.31     26.88 o
   0   0  10      815.18      817.36     81.39 o
   2   0  10      114.62      116.54      9.08 o
   4   0  10        8.53        3.91      7.21 o
   6   0  10       72.55       70.81     10.57 o
   8   0  10      220.00      185.64     18.21 o
  10   0  10        5.18       11.74     18.13 o
  12   0  10       90.14       63.74     29.23 o
  14   0  10        9.13      104.47     59.74 o
 -17   1  10        0.36       35.25     28.80 o
 -16   1  10       41.22       35.78     22.42 o
 -15   1  10        0.94        8.28     14.98 o
 -14   1  10      213.93      199.12     23.27 o
 -13   1  10        9.35       11.76      9.84 o
 -12   1  10       56.03       47.99     10.77 o
 -11   1  10       67.82       46.22     20.28 o
 -10   1  10       37.61       41.28      8.67 o
  -9   1  10        1.14        0.62      7.00 o
  -8   1  10      232.09      245.48     13.82 o
  -7   1  10        0.45       -3.21      6.10 o
  -6   1  10        0.13        1.61      6.50 o
  -5   1  10      484.50      504.03     16.42 o
  -4   1  10       87.58       90.88      5.27 o
  -3   1  10       18.61       21.50      2.56 o
  -2   1  10       87.68       86.12      7.90 o
  -1   1  10      489.83      543.89     27.60 o
   0   1  10      272.71      286.14     13.92 o
   1   1  10       44.44       53.54      7.01 o
   2   1  10     1213.94     1238.57     28.36 o
   3   1  10      161.57      142.49     11.18 o
   4   1  10      739.81      770.90     19.43 o
   5   1  10       90.18       95.00      7.55 o
   6   1  10       78.97       85.11      6.41 o
   7   1  10       40.86       46.51      7.79 o
   8   1  10        1.51      -13.58      9.75 o
   9   1  10        5.98       -0.45     11.09 o
  10   1  10        3.02        9.87     12.54 o
  11   1  10        4.35       -5.97     16.95 o
  12   1  10       76.72       52.20     22.25 o
  13   1  10        0.51       27.52     27.88 o
 -16   2  10       36.16       16.30     32.71 o
 -15   2  10        0.75       10.95     23.94 o
 -14   2  10       52.73       51.11     19.38 o
 -13   2  10       19.48        1.14     16.09 o
 -12   2  10       97.84      104.69     16.17 o
 -11   2  10      153.91      170.99     14.69 o
 -10   2  10     1493.63     1606.63     48.39 o
  -9   2  10      202.71      210.43     19.44 o
  -8   2  10        0.10       -3.94      7.09 o
  -7   2  10       17.97       13.50      7.66 o
  -6   2  10       14.00       16.50      5.75 o
  -5   2  10        9.84       11.65      4.18 o
  -4   2  10       47.91       47.80      5.08 o
  -3   2  10       69.82       69.62      9.42 o
  -2   2  10      480.44      479.97     20.97 o
  -1   2  10      359.59      379.66     14.47 o
   0   2  10       43.73       41.52      8.68 o
   1   2  10       87.99       95.86     15.02 o
   2   2  10      547.05      563.84     32.68 o
   3   2  10       72.73       67.60      5.01 o
   4   2  10        0.01        5.23      5.36 o
   5   2  10       33.65       32.01      7.47 o
   6   2  10      132.77      125.56      7.75 o
   7   2  10      146.76      158.12     13.00 o
   8   2  10      157.08      170.31     13.37 o
   9   2  10        0.24        7.91     14.65 o
  10   2  10        1.72       20.53     15.14 o
  11   2  10        4.66        5.35     16.80 o
  12   2  10       10.93       13.37     12.77 o
  13   2  10       37.35       47.31     24.12 o
 -15   3  10        0.58      -11.96     22.97 o
 -14   3  10       71.02       52.61     41.18 o
 -13   3  10       43.57       12.62     16.33 o
 -12   3  10      262.18      222.35     19.77 o
 -11   3  10       14.50       -6.11     13.41 o
 -10   3  10       69.95       46.73     11.67 o
  -9   3  10       12.77        7.97      9.96 o
  -8   3  10       12.45       12.93      8.26 o
  -7   3  10        0.01        6.42      7.53 o
  -6   3  10        9.49        2.18      6.26 o
  -5   3  10        3.63       -0.57      6.77 o
  -4   3  10     1527.97     1662.97     35.68 o
  -3   3  10       64.64       59.40     15.93 o
  -2   3  10       81.54       70.82     12.27 o
  -1   3  10        7.51        7.86      9.47 o
   0   3  10      176.28      173.94     13.52 o
   1   3  10        0.02        3.27      8.77 o
   2   3  10       51.77       46.12      5.06 o
   3   3  10       39.84       46.37      6.23 o
   4   3  10     1300.49     1437.92     41.89 o
   5   3  10       36.70       22.65      6.86 o
   6   3  10        2.54        6.50     11.23 o
   7   3  10        7.47       21.61      9.35 o
   8   3  10       15.38       11.55      9.26 o
   9   3  10        0.69        9.09     14.30 o
  10   3  10       78.07       92.62     23.79 o
  11   3  10       26.78       54.39     24.08 o
  12   3  10       41.22       48.81     32.33 o
 -14   4  10       37.05       61.62     36.52 o
 -13   4  10        7.40        2.74     28.25 o
 -12   4  10      180.46      163.80     35.18 o
 -11   4  10       84.14       60.52     24.18 o
 -10   4  10      468.63      463.66     51.69 o
  -9   4  10        3.70        8.83     12.19 o
  -8   4  10       11.38       33.96     13.14 o
  -7   4  10        2.94        7.49      8.97 o
  -6   4  10      175.34      168.36     11.39 o
  -5   4  10       13.12       22.90      8.28 o
  -4   4  10        2.43        0.04     10.92 o
  -3   4  10       71.17       68.06     12.51 o
  -2   4  10       36.15       42.59     12.35 o
  -1   4  10      165.15      127.58      9.35 o
   0   4  10        8.77       11.66      6.05 o
   1   4  10        5.55        8.53      6.03 o
   2   4  10      559.27      571.40     21.59 o
   3   4  10       38.70       19.39      7.84 o
   4   4  10        8.06       26.27      9.64 o
   5   4  10        3.65        3.30      9.73 o
   6   4  10       66.71       68.00     11.92 o
   7   4  10       21.68       -0.12     16.23 o
   8   4  10      117.56      106.17     23.05 o
   9   4  10       13.98      -18.50     24.54 o
  10   4  10        0.02       12.56     23.58 o
 -11   5  10        0.01       12.95     31.01 o
 -10   5  10      108.43      112.07     31.83 o
  -9   5  10        3.91       26.53     26.77 o
  -8   5  10      106.74       98.84     25.69 o
  -7   5  10       27.15       48.56     18.73 o
  -6   5  10       38.29       21.34     17.79 o
  -5   5  10       44.22       30.00     25.81 o
  -4   5  10       93.04       93.85     26.73 o
  -3   5  10      100.32       88.83     32.49 o
  -2   5  10        0.68      -14.91     12.07 o
  -1   5  10        8.23        1.78     11.50 o
   0   5  10        3.81        0.19     16.02 o
   1   5  10        3.04        9.65     10.98 o
   2   5  10      277.07      276.80     17.64 o
   3   5  10        3.49        4.63     16.12 o
   4   5  10      105.65      144.85     20.51 o
   5   5  10        1.68       23.59     16.26 o
   6   5  10        0.51        0.63     18.85 o
   7   5  10        1.07      -17.07     19.65 o
   8   5  10        1.21      -13.95     30.31 o
  -7   6  10       34.05        5.04     29.39 o
  -6   6  10        0.00       -1.24     37.08 o
  -5   6  10       51.01       45.26     50.20 o
  -4   6  10       17.97      -26.39     41.03 o
  -3   6  10       10.80       -1.78     24.79 o
  -2   6  10       20.97       18.01     20.91 o
  -1   6  10        0.18       24.34     19.19 o
   0   6  10       20.23       37.14     19.46 o
   1   6  10        1.95       21.05     21.18 o
   2   6  10       82.11       56.73     24.52 o
   3   6  10       45.14       37.29     23.34 o
   4   6  10        0.00       43.21     26.94 o
 -17   0  11        0.38       -7.02     17.54 o
 -15   0  11      314.85      370.88     38.31 o
 -13   0  11      110.31       80.84     20.88 o
 -11   0  11      255.17      243.19     25.24 o
  -9   0  11       96.21      113.45     13.85 o
  -7   0  11     1469.44     1576.66     53.69 o
  -5   0  11      147.18      149.38     11.56 o
  -3   0  11        0.12        0.00      5.63 o
  -1   0  11      906.87      989.17     35.90 o
   1   0  11       46.71       51.21      7.17 o
   3   0  11       98.45       85.58     10.14 o
   5   0  11      110.89      132.17     12.61 o
   7   0  11      351.97      288.90     21.72 o
   9   0  11       56.49       36.14     22.44 o
  11   0  11        3.41      -25.85     27.70 o
  13   0  11       26.53      134.34     62.87 o
 -17   1  11       95.10       32.17     31.09 o
 -16   1  11       23.14       10.38     22.93 o
 -15   1  11        3.81       25.15     20.00 o
 -14   1  11      143.96      154.50     18.80 o
 -13   1  11      116.22      102.09     15.38 o
 -12   1  11        0.05       -7.07     10.47 o
 -11   1  11      328.55      360.07     18.20 o
 -10   1  11        1.04       -6.67      9.55 o
  -9   1  11      442.15      468.96     18.34 o
  -8   1  11       82.12       73.94      8.14 o
  -7   1  11      450.59      474.08     14.67 o
  -6   1  11       26.97       19.55      5.81 o
  -5   1  11      177.16      165.53     10.20 o
  -4   1  11       23.75       22.63      5.44 o
  -3   1  11       19.17       27.00      7.80 o
  -2   1  11        1.20       -6.48      6.37 o
  -1   1  11      276.27      278.41     12.61 o
   0   1  11       50.95       58.31     10.43 o
   1   1  11       51.66       45.00      8.57 o
   2   1  11       89.28       77.80      7.23 o
   3   1  11       91.55       90.65      6.43 o
   4   1  11       18.83       13.84      5.48 o
   5   1  11        0.56       -2.55      5.84 o
   6   1  11       38.52       34.74      6.42 o
   7   1  11      363.12      379.49     13.53 o
   8   1  11        1.08        9.02      8.83 o
   9   1  11        0.50       -3.48     12.79 o
  10   1  11        2.22       20.34     15.01 o
  11   1  11       21.10        4.81     27.17 o
  12   1  11        1.11       36.38     26.84 o
  13   1  11        1.20      -30.66     74.21 o
 -16   2  11        6.59       10.87     28.68 o
 -15   2  11      119.19      107.70     31.22 o
 -14   2  11        0.42       -4.63     19.47 o
 -13   2  11        1.57        4.61     14.17 o
 -12   2  11       20.50       16.34     14.18 o
 -11   2  11        9.01       -0.22     14.10 o
 -10   2  11      207.47      172.93     14.89 o
  -9   2  11        2.14       -8.49     11.69 o
  -8   2  11       12.68       15.03      9.60 o
  -7   2  11        2.31        2.31      9.56 o
  -6   2  11       42.80       36.74      5.62 o
  -5   2  11      561.61      601.18     16.19 o
  -4   2  11      366.95      390.31     17.41 o
  -3   2  11      490.01      437.85     16.97 o
  -2   2  11      234.27      209.66     12.55 o
  -1   2  11      130.72      137.29     11.70 o
   0   2  11       26.97       20.12     12.06 o
   1   2  11       47.86       32.84      9.83 o
   2   2  11      237.00      253.91     14.89 o
   3   2  11        2.39        0.69      4.29 o
   4   2  11       10.20       18.31      6.25 o
   5   2  11      211.86      201.04     12.73 o
   6   2  11       89.65       93.43      8.59 o
   7   2  11      372.49      354.36     16.30 o
   8   2  11        6.64       -0.45      9.54 o
   9   2  11        9.26       -1.50      9.34 o
  10   2  11       36.14       28.03     21.70 o
  11   2  11        0.01       -4.12     20.17 o
  12   2  11       11.73       32.72     32.61 o
 -15   3  11      100.45       86.71     29.80 o
 -14   3  11       10.09       31.48     30.83 o
 -13   3  11       86.36       62.99     27.11 o
 -12   3  11        1.78       18.28     24.61 o
 -11   3  11       44.68       25.96     13.91 o
 -10   3  11       56.20       45.18     13.54 o
  -9   3  11      643.80      669.10     29.62 o
  -8   3  11       25.75       33.85     13.97 o
  -7   3  11      390.28      430.45     20.80 o
  -6   3  11        2.88       -1.75      6.93 o
  -5   3  11      368.29      359.79     11.47 o
  -4   3  11       48.20       29.07     10.25 o
  -3   3  11      750.19      766.34     38.50 o
  -2   3  11       39.00       44.21     15.92 o
  -1   3  11       11.63       12.71     14.98 o
   0   3  11      138.82      134.32     16.38 o
   1   3  11       24.14       18.23     10.96 o
   2   3  11        9.53       -3.45     10.60 o
   3   3  11      200.33      173.21     21.39 o
   4   3  11       28.64       18.32      7.62 o
   5   3  11       95.75       71.09     15.04 o
   6   3  11        0.13        1.43      8.92 o
   7   3  11        1.45        1.94      8.98 o
   8   3  11       17.40        2.56     14.69 o
   9   3  11        2.12       15.79     19.19 o
  10   3  11        5.91       37.30     28.68 o
  11   3  11      109.48      131.72     32.35 o
 -13   4  11        0.68       19.05     29.99 o
 -12   4  11       61.80       10.81     25.82 o
 -11   4  11       27.13       44.70     23.69 o
 -10   4  11       14.83      -11.93     24.70 o
  -9   4  11        0.00        8.71     17.05 o
  -8   4  11       20.90       21.58     12.64 o
  -7   4  11       15.36       26.29     10.18 o
  -6   4  11       72.07       75.54     11.65 o
  -5   4  11      105.66       94.63     15.57 o
  -4   4  11       18.96        9.02      7.17 o
  -3   4  11      214.06      207.95     19.03 o
  -2   4  11        0.34        5.80     13.04 o
  -1   4  11       41.05       32.48     14.72 o
   0   4  11        7.79       21.43     15.15 o
   1   4  11       30.68       34.55     15.52 o
   2   4  11       37.53       16.88      7.63 o
   3   4  11       15.58       11.13     17.85 o
   4   4  11       11.60        4.40     10.12 o
   5   4  11      369.15      400.45     35.58 o
   6   4  11       13.69       36.42     16.23 o
   7   4  11       87.31       76.45     31.75 o
   8   4  11        8.81       32.74     26.50 o
   9   4  11        1.59        3.94     31.27 o
 -10   5  11        1.33       28.57     28.71 o
  -9   5  11      303.48      336.28     36.46 o
  -8   5  11       69.75      100.83     23.48 o
  -7   5  11       61.30       68.58     28.45 o
  -6   5  11        2.62        9.84     21.40 o
  -5   5  11        4.87       21.33     14.87 o
  -4   5  11        6.39        6.12     20.38 o
  -3   5  11        4.32       25.45     16.27 o
  -2   5  11       35.42       37.84     23.01 o
  -1   5  11       94.48       90.78     31.42 o
   0   5  11       18.52       12.77     12.08 o
   1   5  11        0.21      -15.10     19.63 o
   2   5  11       18.02      -30.74     25.28 o
   3   5  11        5.23        3.22     15.77 o
   4   5  11        1.99       10.82     20.06 o
   5   5  11       27.30       25.23     22.08 o
   6   5  11       33.34      -11.98     31.30 o
   7   5  11       53.92       50.86     32.85 o
  -6   6  11        1.35       37.35     33.95 o
  -5   6  11       16.17        7.73     27.58 o
  -4   6  11        0.94      -20.06     20.13 o
  -3   6  11        5.28      -63.03     42.53 o
  -2   6  11        2.22      -37.36     28.24 o
  -1   6  11       65.60       36.93     29.97 o
   0   6  11        4.91       -0.93     33.62 o
   1   6  11        1.04       11.35     46.60 o
   2   6  11        0.36       34.43     37.17 o
 -16   0  12       44.01        1.17     35.15 o
 -14   0  12       16.25       35.01     25.30 o
 -12   0  12      108.97      106.98     18.31 o
 -10   0  12        0.09       39.09     22.89 o
  -8   0  12       40.26       45.31     12.55 o
  -6   0  12      857.02      930.00     40.74 o
  -4   0  12       58.42       48.95     10.37 o
  -2   0  12       79.21       73.61      9.62 o
   0   0  12      924.01      928.12     34.14 o
   2   0  12      127.65      130.28     10.07 o
   4   0  12      169.62      192.83     23.41 o
   6   0  12       26.86       20.17     14.35 o
   8   0  12        6.21        0.37     22.17 o
  10   0  12       69.62       36.17     29.32 o
  12   0  12        0.88       50.61     50.87 o
 -16   1  12        0.14       58.76     33.42 o
 -15   1  12       25.45       47.46     24.73 o
 -14   1  12       45.12       49.32     21.12 o
 -13   1  12       28.55       15.54     14.28 o
 -12   1  12      390.09      385.81     22.49 o
 -11   1  12        5.79       -1.85     10.10 o
 -10   1  12       74.41       96.64     10.73 o
  -9   1  12       18.30       23.81      8.40 o
  -8   1  12        0.42      -11.65      9.96 o
  -7   1  12        2.08       -0.74      6.97 o
  -6   1  12      118.50      117.07      9.17 o
  -5   1  12        9.12        3.58      5.33 o
  -4   1  12      232.27      232.82     12.67 o
  -3   1  12        9.75       11.89      8.60 o
  -2   1  12      269.59      293.75     15.37 o
  -1   1  12        0.00        4.62      9.58 o
   0   1  12      199.22      200.30     12.25 o
   1   1  12      227.77      226.77     16.42 o
   2   1  12       28.25       34.21      5.65 o
   3   1  12      332.13      344.30     12.42 o
   4   1  12      400.04      393.11     15.41 o
   5   1  12      104.30       94.56     10.54 o
   6   1  12       80.64       78.27      7.41 o
   7   1  12       69.09       58.69      7.38 o
   8   1  12        6.65        0.26     10.92 o
   9   1  12        3.08       18.40     16.59 o
  10   1  12       29.94       36.17     24.44 o
  11   1  12       30.66       62.17     28.20 o
  12   1  12        2.51       22.04     45.39 o
 -15   2  12       18.99       18.81     26.07 o
 -14   2  12      215.44      208.23     40.37 o
 -13   2  12      133.45      125.98     31.70 o
 -12   2  12       38.90       17.13     18.05 o
 -11   2  12       93.38       87.77     20.26 o
 -10   2  12       74.54       58.16     11.40 o
  -9   2  12       18.83       37.00      9.95 o
  -8   2  12       27.60       33.14      7.61 o
  -7   2  12        1.99        4.64      7.48 o
  -6   2  12      460.65      481.28     14.89 o
  -5   2  12       10.89       10.85     16.64 o
  -4   2  12        1.63       -4.98      9.85 o
  -3   2  12       24.13       21.32     10.59 o
  -2   2  12       52.28       52.24     12.71 o
  -1   2  12       19.02       42.47     10.15 o
   0   2  12      529.52      523.31     33.44 o
   1   2  12      251.39      258.68     15.48 o
   2   2  12      457.76      460.06     20.88 o
   3   2  12        4.81        8.25     15.18 o
   4   2  12       45.51       36.61      5.85 o
   5   2  12       43.77       43.08      7.32 o
   6   2  12        1.25        1.00      7.47 o
   7   2  12       21.14       19.52      9.61 o
   8   2  12        0.27        6.31     10.41 o
   9   2  12       45.40       14.40     16.22 o
  10   2  12        0.20      -15.64     22.50 o
  11   2  12        0.76        6.90     30.45 o
 -14   3  12      101.97       55.03     40.95 o
 -13   3  12       13.96       15.96     30.86 o
 -12   3  12      260.82      257.82     30.00 o
 -11   3  12        0.01       11.95     19.11 o
 -10   3  12       75.46       57.13     14.07 o
  -9   3  12        6.00       -3.19     10.82 o
  -8   3  12       28.05       22.94      9.59 o
  -7   3  12       14.50       11.40      8.55 o
  -6   3  12        1.24       -3.01      7.91 o
  -5   3  12       26.55       -0.19     11.45 o
  -4   3  12        9.64        0.31     10.06 o
  -3   3  12        0.31       16.00     12.05 o
  -2   3  12      521.29      521.90     38.23 o
  -1   3  12       75.61       51.18     13.48 o
   0   3  12      615.41      665.79     30.77 o
   1   3  12        7.67       20.38     14.03 o
   2   3  12        0.17       -1.77     15.25 o
   3   3  12       56.78       37.03     14.67 o
   4   3  12        1.76        2.78      5.69 o
   5   3  12        0.67       15.56      9.23 o
   6   3  12        7.42       16.62     10.74 o
   7   3  12        0.57        3.13     14.82 o
   8   3  12       13.50       16.23     22.29 o
   9   3  12        5.51        2.02     23.44 o
  10   3  12        0.03       40.63     31.16 o
 -12   4  12       14.55        7.43     28.08 o
 -11   4  12        5.66       19.68     20.52 o
 -10   4  12        1.25      -22.87     20.12 o
  -9   4  12        0.04        0.76     17.51 o
  -8   4  12      129.91      169.29     27.60 o
  -7   4  12       21.92        7.78      8.95 o
  -6   4  12      151.98      170.50     30.09 o
  -5   4  12       41.08       32.77      6.99 o
  -4   4  12       18.14       22.33     17.03 o
  -3   4  12        0.03        8.25     15.09 o
  -2   4  12        8.63       12.14     15.35 o
  -1   4  12       10.09       23.26     23.75 o
   0   4  12      221.73      197.02     22.15 o
   1   4  12       50.45       54.84     17.95 o
   2   4  12       30.44       15.33     22.21 o
   3   4  12        1.10      -24.03     19.24 o
   4   4  12        0.32      -15.95     10.63 o
   5   4  12       38.74       48.81     24.80 o
   6   4  12        1.57       -6.38     19.35 o
   7   4  12       14.65        7.00     30.15 o
   8   4  12        0.00       19.07     21.76 o
 -10   5  12        0.02       61.43     49.82 o
  -9   5  12        2.10       24.15     43.77 o
  -8   5  12       72.24       94.95     28.31 o
  -7   5  12        1.10       41.49     37.79 o
  -6   5  12        4.01       40.66     24.33 o
  -5   5  12        1.03       -2.59     16.08 o
  -4   5  12       59.84       47.80     15.90 o
  -3   5  12        1.69       -8.11     12.12 o
  -2   5  12       97.01      169.67     38.19 o
  -1   5  12       12.82        7.94     32.26 o
   0   5  12       37.80       16.41     45.31 o
   1   5  12       36.48       16.78     22.18 o
   2   5  12       61.81       48.91     26.63 o
   3   5  12       74.25       55.52     21.25 o
   4   5  12        1.54       16.16     16.12 o
   5   5  12       15.94       34.36     31.90 o
   6   5  12        4.54        0.00     13.04 o
 -15   0  13        5.53        5.60     12.45 o
 -13   0  13       51.64       77.50     20.90 o
 -11   0  13      425.79      397.61     30.76 o
  -9   0  13       15.68       14.11     15.03 o
  -7   0  13      844.54      920.30     43.29 o
  -5   0  13       13.63        4.35      8.15 o
  -3   0  13       64.17       64.21     10.14 o
  -1   0  13        0.79       10.16      8.18 o
   1   0  13       15.78       -4.00     17.61 o
   3   0  13      102.21      111.31     10.37 o
   5   0  13      380.68      388.80     21.12 o
   7   0  13       57.78        9.11     13.56 o
   9   0  13        3.91       -1.30     39.52 o
  11   0  13        0.03       22.04     54.65 o
 -16   1  13        0.24       73.30     65.47 o
 -15   1  13        0.92      -10.21     35.34 o
 -14   1  13        1.84       47.51     30.93 o
 -13   1  13      125.21      135.72     20.90 o
 -12   1  13       29.86       17.55     14.13 o
 -11   1  13       10.25        9.33     14.80 o
 -10   1  13       96.87      101.69     11.84 o
  -9   1  13        5.59        5.26      8.19 o
  -8   1  13       70.57       79.48     11.86 o
  -7   1  13       61.59       50.16      7.60 o
  -6   1  13       24.65       18.52      6.14 o
  -5   1  13      112.93      103.28      7.26 o
  -4   1  13        7.08        7.60      8.86 o
  -3   1  13       30.16       29.75      8.24 o
  -2   1  13       31.85       23.49      9.97 o
  -1   1  13       89.10       84.98     23.41 o
   0   1  13       82.80       66.66     10.49 o
   1   1  13       23.87       25.99     10.58 o
   2   1  13      195.90      231.15     15.12 o
   3   1  13      567.81      594.12     18.68 o
   4   1  13       22.24       21.22      7.14 o
   5   1  13      216.53      224.65     14.85 o
   6   1  13      112.04       94.53      9.94 o
   7   1  13       29.22       27.24      9.11 o
   8   1  13        0.00      -12.89     15.87 o
   9   1  13        0.54      -14.57     26.25 o
  10   1  13       11.57       -4.63     28.43 o
  11   1  13        6.41       12.25     31.27 o
 -15   2  13       52.98       25.06     33.36 o
 -14   2  13       45.55       43.32     26.67 o
 -13   2  13       79.69       80.78     25.11 o
 -12   2  13       95.23       99.61     20.68 o
 -11   2  13      265.89      272.69     21.59 o
 -10   2  13        0.13        2.10     10.70 o
  -9   2  13      287.55      294.05     17.81 o
  -8   2  13        6.16        2.77      6.70 o
  -7   2  13       46.29       44.55      7.46 o
  -6   2  13      350.25      356.57     13.42 o
  -5   2  13       13.38       16.61     13.88 o
  -4   2  13      262.19      261.53     15.02 o
  -3   2  13       34.74       30.16      9.94 o
  -2   2  13        0.03        1.50     10.22 o
  -1   2  13        9.81      -13.47      9.74 o
   0   2  13      114.74      113.63     13.24 o
   1   2  13       52.01       54.21     10.76 o
   2   2  13       96.91       90.39     13.22 o
   3   2  13        8.82       10.95     12.49 o
   4   2  13        5.63        9.15      7.68 o
   5   2  13        0.53        5.96      7.27 o
   6   2  13        0.03      -11.15      8.88 o
   7   2  13        7.21        5.33     15.09 o
   8   2  13        0.16      -18.28     15.04 o
   9   2  13      101.10      121.47     36.07 o
  10   2  13        1.90       26.14     23.33 o
 -14   3  13       13.34      -28.56     67.56 o
 -13   3  13      220.47      146.48     34.06 o
 -12   3  13       19.39       22.51     24.30 o
 -11   3  13        3.82       -1.90     15.68 o
 -10   3  13        3.73        4.11     14.63 o
  -9   3  13        0.21        6.57     15.63 o
  -8   3  13       52.18       55.03     14.33 o
  -7   3  13      148.77      133.42     19.63 o
  -6   3  13       15.82       14.33     16.00 o
  -5   3  13        0.82       17.78     16.61 o
  -4   3  13       16.24        4.98     13.50 o
  -3   3  13      673.70      735.98     27.77 o
  -2   3  13        1.81       18.56     13.59 o
  -1   3  13      142.81      151.80     17.69 o
   0   3  13       37.41       69.06     14.35 o
   1   3  13       28.25       74.43     18.76 o
   2   3  13        0.53       -5.22     16.29 o
   3   3  13      150.50      184.42     17.98 o
   4   3  13       28.26       28.45     20.79 o
   5   3  13       48.05       45.84     16.53 o
   6   3  13        1.63       -6.20     13.89 o
   7   3  13       70.87      112.76     19.66 o
   8   3  13        0.04      -18.79     21.62 o
   9   3  13       17.18      -12.96     30.25 o
 -12   4  13       21.60       36.19     28.57 o
 -11   4  13       81.52       78.79     45.46 o
 -10   4  13       49.27       53.36     43.68 o
  -9   4  13      211.56      214.03     25.74 o
  -8   4  13        0.00      -28.41     22.09 o
  -7   4  13        3.29      -10.06     14.20 o
  -6   4  13       57.42       92.41     42.38 o
  -5   4  13        1.73        3.25     18.96 o
  -4   4  13       39.04       15.51     19.40 o
  -3   4  13        1.80      -17.74     22.13 o
  -2   4  13       44.64       36.37     21.73 o
  -1   4  13       72.53       59.06     23.23 o
   0   4  13        9.76        3.99     19.82 o
   1   4  13      146.25      147.89     25.88 o
   2   4  13       39.93       23.04     25.74 o
   3   4  13       17.66       15.95     22.66 o
   4   4  13        0.10        0.34     26.60 o
   5   4  13        0.63      -27.99     25.65 o
   6   4  13        8.63       13.54     27.21 o
   7   4  13        0.18       20.86     63.91 o
  -8   5  13       13.08        2.36     35.33 o
  -7   5  13       16.23       -6.05     18.84 o
  -6   5  13        5.40        3.24     29.50 o
  -5   5  13       61.26       51.48     28.88 o
  -4   5  13        4.34       -3.23     44.37 o
  -3   5  13       13.13       29.62     38.43 o
  -2   5  13       38.90        8.98     32.09 o
  -1   5  13       33.85        0.17     28.01 o
   0   5  13        4.01      -27.83     33.34 o
   1   5  13       17.73      -14.17     25.99 o
   2   5  13       57.35       88.60     27.54 o
   3   5  13      182.75      241.38     36.51 o
   4   5  13        4.60      -20.00     40.25 o
 -14   0  14       71.68       -2.61     43.30 o
 -12   0  14       10.58        3.71     23.77 o
 -10   0  14      111.28      119.94     19.45 o
  -8   0  14       10.17        6.23     13.63 o
  -6   0  14      201.84      222.34     16.50 o
  -4   0  14      163.89      191.25     36.45 o
  -2   0  14       80.49       80.42     12.52 o
   0   0  14     1838.31     2163.30     89.84 o
   2   0  14        7.45       13.03      8.53 o
   4   0  14       35.50       36.46     14.04 o
   6   0  14      107.17       89.48     16.59 o
   8   0  14       15.21      -20.74     29.87 o
  10   0  14        0.77       28.56     53.21 o
 -15   1  14       42.81       12.35     56.30 o
 -14   1  14       75.49       66.16     25.74 o
 -13   1  14      159.21      131.45     26.37 o
 -12   1  14      128.80      140.24     33.28 o
 -11   1  14        8.77       -4.08     13.71 o
 -10   1  14      125.52      107.93     14.16 o
  -9   1  14       16.46       12.52     10.15 o
  -8   1  14      466.43      485.09     21.99 o
  -7   1  14        0.52       -4.97      7.50 o
  -6   1  14       35.53       45.35      8.14 o
  -5   1  14       14.62        9.84      5.82 o
  -4   1  14       10.75       -3.24      9.94 o
  -3   1  14        0.22       -0.20      9.32 o
  -2   1  14      425.69      442.35     21.27 o
  -1   1  14       26.68       33.70     15.05 o
   0   1  14        6.67        2.01     13.74 o
   1   1  14       28.10       15.36      8.68 o
   2   1  14        0.39       -4.92      9.32 o
   3   1  14       20.12       23.01      6.35 o
   4   1  14        0.84       -0.15      9.19 o
   5   1  14        5.66        3.83      8.01 o
   6   1  14        2.98       -3.20     11.45 o
   7   1  14      119.06      123.40     18.71 o
   8   1  14       44.01       -1.30     31.69 o
   9   1  14        8.62       23.67     31.30 o
  10   1  14        4.59       -8.83     29.59 o
 -14   2  14       60.56        7.51     29.95 o
 -13   2  14        4.98       -6.19     22.53 o
 -12   2  14        2.15        6.46     28.91 o
 -11   2  14        3.36      -11.14     19.76 o
 -10   2  14        8.69      -13.64     12.49 o
  -9   2  14        7.36       12.58     10.67 o
  -8   2  14       10.15       11.44      9.43 o
  -7   2  14        8.33        0.18      6.02 o
  -6   2  14       74.02       70.85     15.23 o
  -5   2  14       36.20       22.36     13.18 o
  -4   2  14      664.97      759.66     42.93 o
  -3   2  14       17.89       16.65     11.50 o
  -2   2  14      378.07      383.52     20.61 o
  -1   2  14       25.26       30.67     12.88 o
   0   2  14        0.08       -8.03     10.21 o
   1   2  14        2.76       -6.69     16.00 o
   2   2  14      141.84      147.12     15.84 o
   3   2  14        0.07        4.19     13.11 o
   4   2  14       74.12       54.56     23.78 o
   5   2  14        1.07        6.90     10.26 o
   6   2  14        2.65       17.30     15.45 o
   7   2  14        1.33       -3.73     24.77 o
   8   2  14       23.17       15.94     17.18 o
   9   2  14        0.16      -45.32     30.22 o
 -13   3  14        2.41      -27.79     33.42 o
 -12   3  14       30.37        1.47     11.98 o
 -11   3  14        0.24       35.05     25.14 o
 -10   3  14       67.82       71.93     20.55 o
  -9   3  14       30.47        9.44     10.74 o
  -8   3  14       44.57       47.00     13.03 o
  -7   3  14        3.40       -3.07     15.52 o
  -6   3  14       16.82      -16.69     16.63 o
  -5   3  14        7.13       -6.59     10.73 o
  -4   3  14       62.87       79.26     16.75 o
  -3   3  14       38.02       61.98     22.22 o
  -2   3  14      123.60       95.33     20.17 o
  -1   3  14        0.54       -9.35     16.93 o
   0   3  14        0.52       -0.88     17.96 o
   1   3  14        8.88       39.55     19.96 o
   2   3  14       12.77        5.85     27.79 o
   3   3  14        0.05       10.64     15.70 o
   4   3  14        6.14        8.14     26.15 o
   5   3  14        0.02      -28.16     18.77 o
   6   3  14        3.15       26.98     28.85 o
   7   3  14        0.91       -7.83     21.89 o
   8   3  14        0.03      -42.80     44.34 o
 -10   4  14       59.33        1.53     48.90 o
  -9   4  14        0.01      -18.73     18.89 o
  -8   4  14        1.16      -24.72     16.48 o
  -7   4  14        0.07        8.57     22.58 o
  -6   4  14        4.87       -0.94     11.29 o
  -5   4  14        4.50       24.70     22.17 o
  -4   4  14      339.17      308.96     29.79 o
  -3   4  14       55.42       35.82     25.66 o
  -2   4  14       90.82      130.57     28.62 o
  -1   4  14       19.96       15.11     30.45 o
   0   4  14       16.11       -5.03     19.89 o
   1   4  14        8.32       22.04     25.61 o
   2   4  14      132.26       71.13     30.47 o
   3   4  14        4.01       21.51     24.99 o
   4   4  14       47.19        7.03     27.92 o
   5   4  14        0.06      -11.71     31.58 o
   6   4  14        1.82      -23.05     45.52 o
  -7   5  14       35.48      -55.82     60.00 o
  -6   5  14        5.07        1.07     28.89 o
  -5   5  14        9.95      -16.25     15.81 o
  -4   5  14        0.27       17.25     27.29 o
  -3   5  14        2.64        6.33     31.93 o
  -2   5  14       14.41       73.05     38.30 o
  -1   5  14       12.75       17.58     44.66 o
   0   5  14        2.74       -2.00     12.12 o
   1   5  14        5.21       49.18     40.22 o
   2   5  14       31.21       16.92     23.80 o
 -13   0  15       97.20       91.56     40.82 o
 -11   0  15        0.02      -49.56     34.04 o
  -9   0  15       19.61        0.08     15.78 o
  -7   0  15       58.77       54.86     13.36 o
  -5   0  15      153.59      150.32     13.79 o
  -3   0  15      191.39      221.40     13.58 o
  -1   0  15      321.95      347.91     16.18 o
   1   0  15      374.53      413.48     28.94 o
   3   0  15        4.85      -16.19     12.24 o
   5   0  15       75.94       48.95     22.76 o
   7   0  15       12.08       18.13     29.87 o
   9   0  15        3.68        6.52     36.65 o
 -14   1  15       22.27        6.73     29.31 o
 -13   1  15        6.51      -23.39     25.23 o
 -12   1  15       72.82      142.97     31.29 o
 -11   1  15      107.30      124.52     22.01 o
 -10   1  15      114.45       96.32     16.85 o
  -9   1  15      103.82       79.84     12.27 o
  -8   1  15        3.74        3.71     13.68 o
  -7   1  15       18.14       11.55      7.85 o
  -6   1  15       30.92       29.10      6.62 o
  -5   1  15       32.25       31.21     13.30 o
  -4   1  15       86.68      111.55     12.64 o
  -3   1  15       29.41       34.29     11.98 o
  -2   1  15      102.00      107.84     13.70 o
  -1   1  15      245.38      274.00     18.04 o
   0   1  15       12.43        9.13     11.11 o
   1   1  15        2.17       -8.20     10.78 o
   2   1  15       25.98       16.61     10.14 o
   3   1  15       20.81       23.53      9.92 o
   4   1  15       18.55       19.58      9.55 o
   5   1  15       84.67       70.13     20.67 o
   6   1  15        9.43       15.08     17.97 o
   7   1  15       37.95       13.32     22.14 o
   8   1  15        0.03        5.22     32.48 o
   9   1  15        8.81       66.47     30.98 o
 -13   2  15        3.38       20.44     45.78 o
 -12   2  15        0.18      -25.30     29.21 o
 -11   2  15        8.66        3.31     24.05 o
 -10   2  15        3.16       -1.30     14.85 o
  -9   2  15       40.89       31.66     15.20 o
  -8   2  15        2.19        4.86      8.46 o
  -7   2  15        0.50      -16.45     40.98 o
  -6   2  15       41.22       53.85     20.71 o
  -5   2  15      263.85      243.20     35.42 o
  -4   2  15      149.56      155.17     18.03 o
  -3   2  15       10.70       -0.05     12.81 o
  -2   2  15        5.84        6.02     18.39 o
  -1   2  15        6.58        2.11     12.85 o
   0   2  15        0.06       -2.38     13.16 o
   1   2  15      163.32      162.49     19.49 o
   2   2  15        1.65       46.58     17.90 o
   3   2  15       93.17       68.06     20.23 o
   4   2  15        6.84       -8.12     11.68 o
   5   2  15       18.70       11.44     32.98 o
   6   2  15       14.91        0.40     15.48 o
   7   2  15        8.19        4.72     34.50 o
   8   2  15       28.40       10.15     23.47 o
 -12   3  15        9.11        9.56     31.09 o
 -11   3  15       54.14       34.95     29.20 o
 -10   3  15        6.44        5.06     18.29 o
  -9   3  15       16.73       28.27     15.29 o
  -8   3  15        2.28        5.25     20.56 o
  -7   3  15        4.49       11.83     21.17 o
  -6   3  15        4.28      -12.08     18.52 o
  -5   3  15      211.85      173.49     27.29 o
  -4   3  15       30.14       51.17     19.96 o
  -3   3  15       75.58       64.78     19.41 o
  -2   3  15       54.76       34.66     17.66 o
  -1   3  15       59.36       28.35     27.52 o
   0   3  15       38.57       48.82     23.07 o
   1   3  15       94.05       51.76     22.70 o
   2   3  15        0.09       25.35     24.76 o
   3   3  15        0.82       -2.52     23.10 o
   4   3  15        1.01      -20.72     26.65 o
   5   3  15        1.70        5.22     51.91 o
   6   3  15        3.21      -44.21     56.21 o
  -9   4  15       19.38       63.56     37.29 o
  -8   4  15        4.87       16.41     33.31 o
  -7   4  15       32.99       41.48     24.86 o
  -6   4  15       20.33        3.51     25.96 o
  -5   4  15       47.73       12.98     26.26 o
  -4   4  15        0.21      -20.02     23.50 o
  -3   4  15        1.77       20.78     24.93 o
  -2   4  15       31.82       22.42     23.38 o
  -1   4  15        7.66        3.84     26.35 o
   0   4  15       26.68       63.24     26.73 o
   1   4  15       85.48       76.41     28.06 o
   2   4  15        9.04      -27.90     33.50 o
   3   4  15        0.20       40.95     32.91 o
   4   4  15        3.74       10.35     54.26 o
 -12   0  16      222.14      173.73     44.74 o
 -10   0  16       94.57       93.65     32.87 o
  -8   0  16        9.30       15.20     17.42 o
  -6   0  16        0.16      -15.29     14.69 o
  -4   0  16        1.01       -6.04     10.87 o
  -2   0  16       28.74       25.69      8.17 o
   0   0  16        7.58       16.30      9.68 o
   2   0  16        1.82      -16.96     31.17 o
   4   0  16      208.47      228.13     40.30 o
   6   0  16      187.20      141.12     35.22 o
   8   0  16       10.95       -3.91     40.56 o
 -13   1  16       12.46       57.76     51.12 o
 -12   1  16       14.73       60.92     32.06 o
 -11   1  16        0.42       25.93     24.36 o
 -10   1  16        4.41       15.64     16.87 o
  -9   1  16       35.33       28.10     15.85 o
  -8   1  16       13.65       -6.31      9.79 o
  -7   1  16       46.56       39.58     10.10 o
  -6   1  16      310.03      363.21     24.81 o
  -5   1  16       14.27        2.45     14.48 o
  -4   1  16       24.11       13.15     12.20 o
  -3   1  16      169.39      184.91     29.15 o
  -2   1  16      320.60      332.81     28.11 o
  -1   1  16      135.75      141.18     17.37 o
   0   1  16       12.71        7.85     12.83 o
   1   1  16       15.55       21.12     13.36 o
   2   1  16       78.39       67.57     16.23 o
   3   1  16        1.01      -27.31     18.21 o
   4   1  16       50.50       54.41     19.37 o
   5   1  16        4.90       -5.24     18.91 o
   6   1  16       10.19       46.75     32.02 o
   7   1  16       56.85       88.66     35.94 o
 -12   2  16       90.44       65.51     31.77 o
 -11   2  16        0.17        0.71     20.57 o
 -10   2  16       53.97       39.68     40.99 o
  -9   2  16        0.88       -4.48     19.14 o
  -8   2  16       41.48       31.10     25.23 o
  -7   2  16       30.53        3.13     41.96 o
  -6   2  16        0.55        3.23     22.15 o
  -5   2  16       14.30       -8.93     26.79 o
  -4   2  16        0.09       -8.45     15.07 o
  -3   2  16       10.59       -1.42     15.82 o
  -2   2  16       32.15       14.56     19.05 o
  -1   2  16       27.22       15.58     16.37 o
   0   2  16       49.83       27.40     30.40 o
   1   2  16       12.01       23.85     16.84 o
   2   2  16        3.17        8.35     15.06 o
   3   2  16       77.06       64.47     26.05 o
   4   2  16        0.24       20.74     40.43 o
   5   2  16        0.52        1.30     42.26 o
   6   2  16        0.04       -3.99     35.32 o
 -10   3  16        3.73      -20.60     38.18 o
  -9   3  16        0.36       19.51     41.75 o
  -8   3  16       17.87       25.75     32.93 o
  -7   3  16        7.39        5.61     29.42 o
  -6   3  16      148.85      148.70     32.53 o
  -5   3  16        1.90       24.70     25.78 o
  -4   3  16        9.03        6.87     26.57 o
  -3   3  16       20.15       10.28     22.86 o
  -2   3  16       64.42       37.75     26.16 o
  -1   3  16        1.00       -6.72     41.70 o
   0   3  16       23.87        8.77     30.41 o
   1   3  16       25.31       22.03     23.81 o
   2   3  16       54.86       73.40     38.83 o
   3   3  16       10.09      -44.62     29.74 o
   4   3  16        1.17      -39.00     42.91 o
   5   3  16        8.65      -15.78     45.91 o
  -7   4  16        6.96      -33.08     39.87 o
  -6   4  16       12.87       -7.11     28.07 o
  -5   4  16        5.84       20.90     29.29 o
  -4   4  16        8.07       30.43     26.11 o
  -3   4  16       16.56      -11.33     28.53 o
  -2   4  16        3.99      -16.46     25.16 o
  -1   4  16        0.17       22.65     34.43 o
   0   4  16       12.48       99.13     45.37 o
   1   4  16        0.11       56.79     48.88 o
   2   4  16        0.86      -54.56     39.11 o
 -11   0  17       49.19       54.78     30.00 o
  -9   0  17       33.12       18.13     31.04 o
  -7   0  17       48.74       36.11     22.89 o
  -5   0  17      239.78      250.98     17.30 o
  -1   0  17       49.36       66.65     12.91 o
   1   0  17      200.13      195.38     22.17 o
   3   0  17       38.33       66.65     22.43 o
   5   0  17      150.22      165.25     35.35 o
 -12   1  17        0.43       19.59     31.39 o
 -11   1  17        3.39      -10.79     28.54 o
 -10   1  17       14.47       50.26     20.71 o
  -9   1  17       18.56       65.50     23.33 o
  -8   1  17       58.21       60.88     20.83 o
  -7   1  17      175.73      206.79     40.32 o
  -6   1  17      157.88      135.32     28.39 o
  -5   1  17        2.11       -3.08     17.54 o
  -4   1  17       27.84       30.06     20.06 o
  -3   1  17      122.32      148.07     20.37 o
  -2   1  17        1.86       -0.15     17.51 o
  -1   1  17       67.51       94.24     34.04 o
   0   1  17        1.79      -14.20     15.46 o
   1   1  17        7.77       10.92     12.32 o
   2   1  17        0.03       18.89     18.15 o
   3   1  17       24.55       60.52     29.11 o
   4   1  17        2.42       -7.10     47.48 o
   5   1  17        0.16        2.55     32.54 o
   6   1  17        1.39       66.87     37.39 o
 -11   2  17       13.56       -5.50     21.19 o
 -10   2  17       11.53        8.57     40.14 o
  -9   2  17        3.12       47.54     36.84 o
  -8   2  17       37.96       37.85     31.12 o
  -7   2  17        3.85       -0.10     29.74 o
  -6   2  17       77.56       57.41     30.43 o
  -5   2  17       14.84        0.00      9.22 o
  -4   2  17       11.85      -27.54     75.06 o
  -3   2  17      197.85      144.45     32.61 o
  -2   2  17        4.14       -3.21     57.91 o
  -1   2  17       34.16       44.21     31.17 o
   0   2  17        8.04       -6.94     27.98 o
   1   2  17       21.10        2.97     12.71 o
   2   2  17        6.52      -39.09     26.06 o
   3   2  17        0.15        7.86     37.59 o
   4   2  17        2.35       20.74     44.08 o
   5   2  17        0.92      -11.74     36.65 o
  -9   3  17        0.76        3.91     49.82 o
  -8   3  17       33.45       21.51     70.36 o
  -7   3  17       61.17       24.74     39.36 o
  -6   3  17        3.27       -6.61     30.95 o
  -5   3  17        9.14       37.69     37.69 o
  -4   3  17        0.46       31.37     33.16 o
  -3   3  17        3.56       27.39     35.22 o
  -2   3  17        0.49       48.12     28.26 o
  -1   3  17        4.36       17.49     34.13 o
   0   3  17        2.68      -13.87     52.11 o
   1   3  17       75.01       91.88     53.34 o
   2   3  17        3.86        4.35     77.08 o
   3   3  17       17.35        5.22     49.30 o
 -10   0  18        0.06      -32.61     27.26 o
  -8   0  18      126.34      108.12     30.00 o
  -6   0  18        3.28       -6.52     17.09 o
  -4   0  18      489.35      471.10     97.17 o
  -2   0  18       91.02      111.91     64.95 o
   0   0  18       21.64       14.35     39.13 o
   2   0  18       52.50       58.56     21.00 o
   4   0  18       27.13      -13.04     24.78 o
 -10   1  18        3.17       15.29     23.59 o
  -9   1  18        1.46       19.65     33.84 o
  -8   1  18       21.78       15.01     69.06 o
  -7   1  18       41.22       57.50     32.61 o
  -6   1  18       71.93      106.69     36.52 o
  -5   1  18       78.15       62.60     28.56 o
  -4   1  18        0.70        1.32     53.34 o
  -3   1  18        0.00      -17.22     17.73 o
  -2   1  18        0.91       -8.56     13.69 o
  -1   1  18        9.93       49.44     24.81 o
   0   1  18       24.50       82.57     56.87 o
   1   1  18        0.36      -35.08     44.08 o
   2   1  18       14.63      -16.57     35.06 o
   3   1  18        1.85       -2.85     41.88 o
   4   1  18       37.39        1.31     27.09 o
  -9   2  18        6.48       70.17     52.04 o
  -8   2  18       51.76       28.56     52.17 o
  -7   2  18        1.66       -6.04     54.84 o
  -6   2  18        4.20        5.22     33.91 o
  -5   2  18       13.52       -5.90     25.95 o
  -4   2  18       97.89       89.40     35.83 o
  -3   2  18        2.37       31.24     52.95 o
  -2   2  18        1.51       19.40     30.54 o
  -1   2  18        0.21      -19.22     27.39 o
   0   2  18        7.11      -19.43     36.26 o
   1   2  18       18.41        3.48     46.17 o
   2   2  18        5.37      -19.55     39.58 o
  -6   3  18       22.86      -31.30     56.21 o
  -5   3  18        0.04      -16.67     36.39 o
  -4   3  18       14.95       20.80     33.59 o
  -3   3  18        7.10       -0.42     67.82 o
  -2   3  18       52.97      129.80     33.77 o
  -1   3  18        7.23        8.32     32.98 o
   0   3  18       37.85       46.54     36.59 o
  -9   0  19        3.22       -1.30     38.35 o
  -7   0  19        2.00       -5.22     16.96 o
  -5   0  19       94.38      115.04     62.73 o
  -3   0  19       26.20       -2.61     44.61 o
  -1   0  19        1.44       66.65     52.43 o
  -8   1  19       20.42       44.45     37.30 o
  -7   1  19        3.69       34.36     28.75 o
  -6   1  19      108.52       86.63     56.87 o
  -5   1  19       86.10      113.95     32.42 o
  -4   1  19       37.00       21.54     25.19 o
  -3   1  19       28.61       53.21     27.39 o
  -2   1  19       19.28       19.67     45.86 o
  -1   1  19       87.75       81.66     29.56 o
   0   1  19        0.24      -26.91     25.63 o
   1   1  19        3.28       12.55     55.95 o
  -6   2  19        1.52      168.12     86.21 o
  -5   2  19        0.01       25.52     43.04 o
  -4   2  19        8.71        4.12     29.43 o
  -3   2  19        5.68      -19.79     37.04 o
  -2   2  19       55.06       54.18     27.13 o
  -1   2  19       10.97       32.14     43.04 o
 
